# Supplementary material for: Projecting the global impact of fossil fuel production from the Former Soviet Union
Source: Int J Coal Sci Technol. 2021 Aug 9;8(6):1208–26. doi: 10.1007/s40789-021-00449-x (PMC8351787; doi:10.1007/s40789-021-00449-x)
Supplement: Supplementary file 1 — Supplementary file1 (ZIP 23581 kb) [file 40789_2021_449_MOESM1_ESM.zip]

Archive with 15 entries (15 files):
- Emissions.csv
- GeRSDeMo_cleaner4.exe
- Input_Dynamic_BG.xlsm
- Input_Dynamic_High.xlsm
- Input_Dynamic_Low.xlsm
- Input_Static_BG.xlsm
- Input_Static_High.xlsm
- Input_Static_Low.xlsm
- Output_Dynamic_BG.xlsx
- Output_Dynamic_High.xlsx
- Output_Dynamic_Low.xlsx
- Output_Static_BG.xlsx
- Output_Static_High.xlsx
- Output_Static_Low.xlsx
- Production_Data.xlsx
