# Supplementary material for: Projecting the global impact of fossil fuel production from the Former Soviet Union
Source: Int J Coal Sci Technol. 2021 Aug 9;8(6):1208–26. doi: 10.1007/s40789-021-00449-x (PMC8351787; doi:10.1007/s40789-021-00449-x)
Supplement: Supplementary file 1 — Supplementary file1 (ZIP 23581 kb) [file 40789_2021_449_MOESM1_ESM.zip › Emissions.csv]

Year	Low	BG	High
1710	3.16563E-06	3.16563E-06	3.16563E-06
1711	2.5325E-05	2.5325E-05	2.5325E-05
1712	5.38157E-05	5.38157E-05	5.38157E-05
1713	0.0001013	0.0001013	0.0001013
1714	0.000148784	0.000148784	0.000148784
1715	0.000177275	0.000177275	0.000177275
1716	0.000199434	0.000199434	0.000199434
1717	0.0002026	0.0002026	0.0002026
1718	0.0002026	0.0002026	0.0002026
1719	0.0002026	0.0002026	0.0002026
1720	0.0002026	0.0002026	0.0002026
1721	0.0002026	0.0002026	0.0002026
1722	0.0002026	0.0002026	0.0002026
1723	0.000205766	0.000205766	0.000205766
1724	0.000227926	0.000227926	0.000227926
1725	0.000253251	0.000253251	0.000253251
1726	0.000278576	0.000278576	0.000278576
1727	0.000300735	0.000300735	0.000300735
1728	0.000303901	0.000303901	0.000303901
1729	0.000303901	0.000303901	0.000303901
1730	0.000307066	0.000307066	0.000307066
1731	0.000329226	0.000329226	0.000329226
1732	0.000354551	0.000354551	0.000354551
1733	0.000379876	0.000379876	0.000379876
1734	0.000402036	0.000402036	0.000402036
1735	0.000408367	0.000408367	0.000408367
1736	0.000430527	0.000430527	0.000430527
1737	0.000455852	0.000455852	0.000455852
1738	0.000481178	0.000481178	0.000481178
1739	0.000506503	0.000506503	0.000506503
1740	0.000531828	0.000531828	0.000531828
1741	0.000557153	0.000557153	0.000557153
1742	0.000582478	0.000582478	0.000582478
1743	0.000607803	0.000607803	0.000607803
1744	0.000633129	0.000633129	0.000633129
1745	0.00066162	0.00066162	0.00066162
1746	0.000709105	0.000709105	0.000709105
1747	0.000756591	0.000756591	0.000756591
1748	0.000788247	0.000788247	0.000788247
1749	0.000832568	0.000832568	0.000832568
1750	0.000868716	0.000868716	0.000868716
1751	0.000947644	0.000947644	0.000947644
1752	0.001038722	0.001038722	0.001038722
1753	0.00115676	0.00115676	0.00115676
1754	0.00127479	0.00127479	0.00127479
1755	0.001365868	0.001365868	0.001365868
1756	0.001447962	0.001447962	0.001447962
1757	0.001506269	0.001506269	0.001506269
1758	0.001575921	0.001575921	0.001575921
1759	0.001632903	0.001632903	0.001632903
1760	0.001705721	0.001705721	0.001705721
1761	0.001781696	0.001781696	0.001781696
1762	0.001857679	0.001857679	0.001857679
1763	0.001938146	0.001938146	0.001938146
1764	0.002045574	0.002045574	0.002045574
1765	0.002157486	0.002157486	0.002157486
1766	0.002272572	0.002272572	0.002272572
1767	0.00240216	0.00240216	0.00240216
1768	0.00250796	0.00250796	0.00250796
1769	0.002612443	0.002612443	0.002612443
1770	0.002740403	0.002740403	0.002740403
1771	0.002898491	0.002898491	0.002898491
1772	0.003064236	0.003064236	0.003064236
1773	0.00324581	0.00324581	0.00324581
1774	0.00341023	0.00341023	0.00341023
1775	0.003568024	0.003568024	0.003568024
1776	0.003751447	0.003751447	0.003751447
1777	0.003942528	0.003942528	0.003942528
1778	0.004149446	0.004149446	0.004149446
1779	0.004343702	0.004343702	0.004343702
1780	0.004553797	0.004553797	0.004553797
1781	0.004767056	0.004767056	0.004767056
1782	0.004986647	0.004986647	0.004986647
1783	0.00524425	0.00524425	0.00524425
1784	0.005508186	0.005508186	0.005508186
1785	0.005781778	0.005781778	0.005781778
1786	0.006110103	0.006110103	0.006110103
1787	0.006431069	0.006431069	0.006431069
1788	0.006770315	0.006770315	0.006770315
1789	0.007158919	0.007158919	0.007158919
1790	0.007505464	0.007505464	0.007505464
1791	0.007878399	0.007878399	0.007878399
1792	0.008245744	0.008245744	0.008245744
1793	0.008618789	0.008618789	0.008618789
1794	0.009040962	0.009040962	0.009040962
1795	0.009496314	0.009496314	0.009496314
1796	0.009990569	0.009990569	0.009990569
1797	0.010485317	0.010485317	0.010485317
1798	0.011054741	0.011054741	0.011054741
1799	0.011638877	0.011638877	0.011638877
1800	0.012258459	0.012258459	0.012258459
1801	0.013028344	0.013028344	0.013028344
1802	0.013821902	0.013821902	0.013821902
1803	0.014735573	0.014735573	0.014735573
1804	0.015718407	0.015718407	0.015718407
1805	0.016660204	0.016660204	0.016660204
1806	0.017568829	0.017568829	0.017568829
1807	0.018422469	0.018422469	0.018422469
1808	0.019290276	0.019290276	0.019290276
1809	0.020155081	0.020155081	0.020155081
1810	0.021106415	0.021106415	0.021106415
1811	0.022161581	0.022161581	0.022161581
1812	0.023217834	0.023217834	0.023217834
1813	0.024368175	0.024368175	0.024368175
1814	0.02566238	0.02566238	0.02566238
1815	0.027018774	0.027018774	0.027018774
1816	0.028571283	0.028571283	0.028571283
1817	0.030164729	0.030164729	0.030164729
1818	0.031815062	0.031815062	0.031815062
1819	0.033551105	0.033551105	0.033551105
1820	0.035319699	0.035319699	0.035319699
1821	0.037162366	0.037162366	0.037162366
1822	0.038992126	0.038992126	0.038992126
1823	0.040797307	0.040797307	0.040797307
1824	0.042661466	0.042661466	0.042661466
1825	0.044704119	0.044704119	0.044704119
1826	0.046855194	0.046855194	0.046855194
1827	0.04920965	0.04920965	0.04920965
1828	0.051692424	0.051692424	0.051692424
1829	0.054277528	0.054277528	0.054277528
1830	0.056968176	0.056968176	0.056968176
1831	0.059737081	0.059737081	0.059740289
1832	0.062650781	0.062650781	0.062673236
1833	0.065679158	0.065679158	0.065704737
1834	0.068944534	0.068944534	0.068970112
1835	0.072446553	0.072446553	0.072468923
1836	0.076072567	0.076072567	0.076075691
1837	0.079946847	0.079946847	0.079946762
1838	0.083914657	0.083914657	0.083914572
1839	0.088049328	0.088049328	0.088049244
1840	0.092420958	0.092420958	0.092420873
1841	0.096844483	0.096844483	0.096847691
1842	0.101595455	0.101595455	0.101618079
1843	0.106557379	0.106557379	0.106586418
1844	0.111711984	0.111711984	0.111760523
1845	0.117238851	0.117238851	0.117287306
1846	0.122905722	0.122905723	0.122934594
1847	0.128787433	0.128787434	0.128813013
1848	0.135038174	0.135038177	0.135067216
1849	0.141535458	0.141535462	0.141584424
1850	0.148506539	0.148506544	0.148561415
1851	0.156017625	0.156017631	0.15608947
1852	0.163878019	0.163878025	0.163932389
1853	0.172138613	0.172138619	0.17219062
1854	0.18069378	0.180693786	0.180745871
1855	0.18937757	0.189377577	0.189433123
1856	0.198304533	0.19830454	0.198376716
1857	0.207598602	0.207598611	0.20765728
1858	0.217338502	0.217338512	0.217410604
1859	0.227843074	0.227843086	0.227894496
1860	0.23896862	0.238968634	0.2389959
1861	0.250963936	0.250963951	0.250984179
1862	0.263636522	0.263636539	0.263644995
1863	0.278226239	0.278226261	0.278276892
1864	0.294273561	0.294273585	0.294351821
1865	0.310714241	0.310714268	0.310795322
1866	0.327798656	0.327798687	0.327873786
1867	0.344197037	0.344197071	0.344245104
1868	0.360692631	0.360692672	0.360702465
1869	0.378313828	0.378313875	0.378340252
1870	0.39685731	0.396857366	0.39688981
1871	0.416420672	0.416420736	0.416453439
1872	0.436453316	0.436453394	0.436489014
1873	0.457326792	0.457326877	0.457363646
1874	0.478886434	0.47888654	0.478926433
1875	0.502113994	0.502123546	0.50219003
1876	0.530906062	0.530981696	0.531069804
1877	0.555878394	0.556038995	0.55616095
1878	0.582367325	0.582675856	0.582827921
1879	0.608232157	0.608726682	0.608827957
1880	0.634805738	0.635426536	0.635549927
1881	0.663402525	0.664074085	0.664165088
1882	0.6935116	0.694145718	0.694203364
1883	0.726104133	0.726550117	0.726623369
1884	0.760970738	0.761175139	0.761275151
1885	0.79403939	0.794101479	0.794231941
1886	0.828526243	0.828478074	0.828605802
1887	0.86394537	0.86389101	0.864011636
1888	0.907710914	0.90770777	0.907783364
1889	0.952512663	0.952526505	0.952518528
1890	0.997622079	0.99769477	0.99764917
1891	1.043699055	1.043834743	1.043820053
1892	1.090212749	1.090382519	1.090353879
1893	1.139461858	1.139633756	1.139623492
1894	1.194873488	1.19500385	1.19501222
1895	1.247253728	1.247398826	1.247310815
1896	1.305617504	1.305830032	1.305698704
1897	1.358502712	1.358787139	1.358607354
1898	1.412500864	1.412830878	1.412572603
1899	1.467333962	1.467682435	1.467452923
1900	1.524145759	1.524489769	1.524259353
1901	1.585141916	1.585463188	1.585205795
1902	1.646988294	1.647311095	1.646898774
1903	1.712061666	1.712387798	1.712224822
1904	1.776135089	1.776448396	1.776264044
1905	1.840555768	1.840923016	1.840597351
1906	1.917681967	1.918082365	1.917543617
1907	1.986317133	1.986790116	1.985962733
1908	2.058323538	2.058893811	2.057867752
1909	2.126727385	2.127355445	2.126157421
1910	2.199753824	2.200396671	2.199196091
1911	2.302141189	2.302710558	2.301508749
1912	2.377724083	2.378242702	2.37705735
1913	2.463185612	2.463689808	2.462282895
1914	2.541811035	2.542231111	2.540847572
1915	2.598435059	2.598890227	2.598120491
1916	2.650047593	2.650778972	2.649882836
1917	2.667849433	2.66885538	2.668432156
1918	2.652279179	2.653591434	2.652133421
1919	2.628553328	2.63053796	2.628822669
1920	2.645896655	2.647917802	2.646103771
1921	2.688243088	2.690473021	2.688506531
1922	2.716840131	2.720457185	2.718346133
1923	2.813060422	2.818162318	2.815914918
1924	2.913713267	2.919254853	2.916792828
1925	3.040027653	3.04549801	3.042904475
1926	3.171422126	3.175530944	3.172319631
1927	3.246253912	3.249023229	3.245624386
1928	3.274843476	3.277900666	3.274843318
1929	3.320631089	3.326542966	3.323640417
1930	3.329089491	3.337607278	3.334089166
1931	3.289773415	3.299006752	3.296308952
1932	3.283214642	3.293622752	3.291447654
1933	3.287253032	3.299245228	3.297401591
1934	3.327846027	3.340844402	3.339568468
1935	3.421846754	3.435542847	3.433394406
1936	3.653652809	3.666750577	3.663638316
1937	3.825100157	3.838907991	3.835477235
1938	3.985309818	3.999416097	3.996044821
1939	4.205641318	4.225379621	4.22203957
1940	4.348347136	4.370378351	4.368776853
1941	4.441164691	4.462984119	4.474721285
1942	4.405864665	4.428368001	4.444011495
1943	4.294475861	4.318187912	4.334570682
1944	4.333623621	4.356510556	4.37429806
1945	4.41802369	4.442197183	4.462994385
1946	4.608154437	4.633099179	4.652487589
1947	4.796635833	4.822744228	4.837553026
1948	5.082108158	5.115075383	5.093321961
1949	5.288304195	5.325734313	5.292284151
1950	5.470622182	5.510866111	5.497548381
1951	5.747354036	5.79065839	5.77933083
1952	6.03220379	6.077416335	6.065546247
1953	6.291328038	6.337252887	6.35716939
1954	6.591749092	6.635465622	6.629931325
1955	6.954560568	7.003181728	6.979358507
1956	7.218833048	7.270799174	7.214026485
1957	7.440615593	7.493720398	7.560595154
1958	7.777510244	7.836008109	7.888278577
1959	8.29592932	8.356025834	8.314946362
1960	8.736331613	8.798617214	8.776052525
1961	9.235039864	9.30189132	9.264252084
1962	9.77852025	9.847548388	9.818025761
1963	10.43716032	10.50501485	10.47446573
1964	10.89649428	10.96776391	10.96702344
1965	11.43647527	11.51059392	11.44846672
1966	12.06255362	12.13910011	12.09816098
1967	12.65308797	12.72989573	12.59975705
1968	13.3311368	13.40308695	13.35653676
1969	14.15578262	14.23164056	14.20442196
1970	14.83263011	14.9089344	14.80184828
1971	15.32756679	15.41026762	15.32854333
1972	15.81445664	15.89772795	15.85227388
1973	16.3816051	16.44783773	16.39811595
1974	16.86101196	16.91824316	16.87455439
1975	17.5078892	17.55548078	17.39529973
1976	18.21667311	18.30182706	18.30719275
1977	18.70555086	18.7896789	18.80376624
1978	19.14436438	19.22756009	19.18701481
1979	19.37390479	19.45526805	19.50273036
1980	19.78274192	19.86470567	19.93611319
1981	19.89684004	19.95577967	20.06487724
1982	19.63123441	19.67504395	19.83888796
1983	19.56035548	19.5999592	19.7122368
1984	19.62002761	19.71670077	19.81297028
1985	19.93838283	20.07531742	20.07578772
1986	20.65017976	20.73605483	20.79753887
1987	21.2202484	21.28372363	21.47625784
1988	21.61897871	21.70013287	21.91149676
1989	22.22684604	22.29751962	22.69334664
1990	22.67594416	22.74065771	23.18176704
1991	23.25693055	23.35112017	23.69560999
1992	23.56807205	23.68382288	24.0138759
1993	23.93671263	24.0220067	24.23207216
1994	24.10649957	24.10055636	24.25620616
1995	24.35079802	24.39688825	24.45863137
1996	24.62140484	24.66441136	24.89729171
1997	24.78500043	24.87595018	25.06326782
1998	25.20219659	25.37428506	25.4310341
1999	25.39290205	25.53023312	25.49391738
2000	25.86970311	25.95823356	25.9122442
2001	26.24393901	26.35027494	26.22443186
2002	26.73543694	26.83825403	26.67413554
2003	27.69373197	27.76834517	27.7987477
2004	28.76414457	28.77363833	28.9114172
2005	29.62728631	29.59280387	29.80941756
2006	30.40639478	30.442873	30.64633699
2007	31.13041132	31.13579376	31.23965101
2008	31.94190435	31.92944234	31.89510531
2009	32.95224593	32.96641632	32.78251517
2010	33.94171892	33.95149575	33.79377032
2011	35.18294477	35.27138624	35.27708693
2012	35.98541058	36.23048062	36.42772946
2013	36.67404407	37.12325157	37.4868345
2014	37.42942552	38.19661833	38.72839268
2015	37.80097314	38.96389811	39.82194353
2016	38.14844505	39.76129512	41.10644902
2017	38.16839398	40.20375944	41.89516178
2018	38.18867742	40.66232361	42.72164553
2019	38.11381617	41.0419503	43.49450279
2020	37.91190213	41.29842492	44.42114384
2021	38.32406132	42.61531726	47.57060977
2022	38.24327663	42.74184121	48.45660046
2023	37.83396265	42.93419528	49.50278685
2024	37.24527674	42.63792869	49.96985699
2025	36.63612757	42.32623823	50.48179491
2026	36.37036003	42.47081605	51.39462816
2027	35.81862169	42.0006043	51.67423286
2028	35.1264065	41.58518585	52.11000011
2029	34.48248432	41.21690299	52.40115805
2030	33.96304855	41.01870404	52.72579939
2031	33.60982759	40.91510998	53.18528467
2032	33.12178579	40.65854005	53.49932435
2033	32.58391864	40.3633303	53.65308223
2034	32.04008492	40.02435445	53.83762755
2035	31.52200635	39.77939677	54.01185306
2036	31.06601522	39.57533549	54.28974685
2037	30.73089788	39.40528552	54.35883361
2038	30.51934862	39.34779852	54.76108695
2039	30.29465255	39.1865861	54.81855285
2040	30.13718819	39.06066787	54.91551807
2041	30.00242521	39.061877	55.00884238
2042	29.6936283	38.97762438	55.04688718
2043	29.35193601	38.84245058	55.08168661
2044	28.98935213	38.70160273	54.97381351
2045	28.57065182	38.43616055	55.02118102
2046	28.16429558	38.15595632	55.14341215
2047	27.77139138	37.8963966	55.30044424
2048	27.32772198	37.71613757	55.70466127
2049	26.72293995	37.43434082	56.01585332
2050	25.96272954	37.08078711	56.00164985
2051	25.17021107	36.68822107	55.84269904
2052	24.43388515	36.2893407	55.65122637
2053	23.74152342	36.23147321	55.58375311
2054	23.13521958	36.2004373	55.61000414
2055	22.54000713	36.07909067	55.64273017
2056	21.82068432	35.96786322	55.61324266
2057	21.10566544	35.91049218	55.53338969
2058	20.44897996	35.85477364	55.61105304
2059	19.88113751	35.81644921	55.71449217
2060	19.25567152	35.72692094	55.75121598
2061	18.65573274	35.61292022	55.64952298
2062	18.18017367	35.62855283	55.53374807
2063	17.78451203	35.65595301	55.54275996
2064	17.33359945	35.61562375	55.4771231
2065	16.88776488	35.557631	55.48299416
2066	16.56269638	35.49547093	55.4554948
2067	16.2094639	35.44192127	55.28440837
2068	15.82513775	35.40246031	55.21645105
2069	15.53805617	35.2815629	55.23528423
2070	15.238393	35.15142562	55.15969911
2071	14.93005722	35.12563857	55.00311303
2072	14.66080613	35.18360326	54.95020866
2073	14.36741999	35.23550247	55.03812301
2074	14.12107956	35.34142578	55.06305998
2075	13.8563243	35.44885398	54.96092811
2076	13.56137589	35.53358101	54.91172725
2077	13.29825401	35.53409784	54.94383269
2078	13.06395985	35.42931856	54.86563774
2079	12.77229164	35.27236582	54.82173239
2080	12.47858127	35.10406213	54.91195268
2081	12.18740174	35.03766904	55.06461126
2082	11.93432782	35.09789871	54.99487302
2083	11.62326486	35.21038151	54.94174329
2084	11.3343728	35.55868362	54.92758007
2085	10.99181523	35.97981043	54.90864307
2086	10.65481416	36.29129685	54.89989586
2087	10.32567142	36.48536319	54.93149069
2088	9.991431569	36.50313368	54.80206741
2089	9.641121431	36.44183722	54.6074916
2090	9.281015087	36.27349459	54.52843059
2091	8.919737113	35.98593277	54.56737134
2092	8.623478125	35.72420082	54.50589617
2093	8.229593085	35.45250978	54.38208923
2094	7.812807747	35.3378647	54.33424706
2095	7.391347153	35.33786676	54.2946713
2096	6.970714616	35.31362731	54.16197239
2097	6.54448748	35.3305911	54.02951541
2098	6.126660107	35.18789255	53.80601998
2099	5.701738534	34.91768856	53.63833398
2100	5.271650377	34.48196816	53.44883504
2101	4.854001771	33.98224805	53.22085502
2102	4.450103902	33.46130434	52.9997932
2103	4.063543518	32.97945171	52.78337866
2104	3.702974187	32.62267167	52.47799927
2105	3.363108577	32.43411737	52.12441049
2106	3.060578416	32.27845834	51.729252
2107	2.846285773	32.05024551	51.31232527
2108	2.588404569	31.73576197	50.83932927
2109	2.343473998	31.36333762	50.48398399
2110	2.124377695	30.89144188	50.07628387
2111	1.934156161	30.3661267	49.61998521
2112	1.772483485	29.84799208	49.19208374
2113	1.639658723	29.37603605	48.71293449
2114	1.525978364	28.9221182	48.14991034
2115	1.432068222	28.51071877	47.66483579
2116	1.35137811	28.09189136	47.18884583
2117	1.279605041	27.69489948	46.67902378
2118	1.213462802	27.33197701	46.17220213
2119	1.150400887	26.99189632	45.67284982
2120	1.089332938	26.53343053	45.16744003
2121	1.027897219	25.95528024	44.75246823
2122	0.960939453	25.28504668	44.25683296
2123	0.884624565	24.65923289	43.83756687
2124	0.791836031	24.04071675	43.4457008
2125	0.689048323	23.52433784	43.07493396
2126	0.585608023	23.10864461	42.75999001
2127	0.495572336	22.66702092	42.39773497
2128	0.43000023	22.20435825	42.00659445
2129	0.384503766	21.6428588	41.60582358
2130	0.352462076	20.96076222	41.30754842
2131	0.322565148	20.23318198	41.12939595
2132	0.326313765	19.53120652	41.01842364
2133	0.496034201	18.9406257	40.94101606
2134	0.506779332	18.51549692	40.8078009
2135	0.487235691	18.19261905	40.60700761
2136	0.498882121	17.98841346	40.39687669
2137	0.647128443	17.95869626	40.01753591
2138	0.662069536	17.74819555	39.54200301
2139	0.646173673	17.45559119	39.02976703
2140	0.616302442	17.07972423	38.70137774
2141	0.583827381	16.70869659	38.30952301
2142	0.55430534	16.48124733	37.90029309
2143	0.526158589	16.17001072	37.57694695
2144	0.485600121	15.86246457	37.25316527
2145	0.443494799	15.58141574	36.84467938
2146	0.417327085	15.32207573	36.39931732
2147	0.446421415	15.14929042	35.83654247
2148	0.425682391	14.91498675	35.24858128
2149	0.397185384	14.64372909	34.67186851
2150	0.371195955	14.36092357	34.12770467
2151	0.347416488	14.05459505	33.55737975
2152	0.325693428	13.73990309	33.03452529
2153	0.305469965	13.42094777	32.50648054
2154	0.281173673	13.11652589	32.01779131
2155	0.257241689	12.86268989	31.5351915
2156	0.235436311	12.64114321	31.0619038
2157	0.215556992	12.42994736	30.52688144
2158	0.197381575	12.22270065	29.96303417
2159	0.180729756	11.99822451	29.33729113
2160	0.164637992	11.73094919	28.63977219
2161	0.150481375	11.43621222	27.98921854
2162	0.137581161	11.1032961	27.37670326
2163	0.125889725	10.7633777	26.83720748
2164	0.115227675	10.45614739	26.38997567
2165	0.105462429	10.18196131	25.96440991
2166	0.096553064	9.935307938	25.61019688
2167	0.088428284	9.708587675	25.21020256
2168	0.081025253	9.487291012	24.74843355
2169	0.074251771	9.264806739	24.26394567
2170	0.068078619	9.043004856	23.7620916
2171	0.06246545	8.831240851	23.28935976
2172	0.057252129	8.613411026	22.8112039
2173	0.052491314	8.397441436	22.35071746
2174	0.048112227	8.17898938	21.89767324
2175	0.044104938	7.950848469	21.47990911
2176	0.040322299	7.732982649	21.11028416
2177	0.03691523	7.530232791	20.77798859
2178	0.033887295	7.330602433	20.45752572
2179	0.031112134	7.142476979	20.11963637
2180	0.028518467	6.959085687	19.76355385
2181	0.02613675	6.784575398	19.35450842
2182	0.0238963	6.626528883	18.83147708
2183	0.021747752	6.468349365	18.22253459
2184	0.019772341	6.302059946	17.56633202
2185	0.018028071	6.13138267	16.94595015
2186	0.014413382	5.966664138	16.42600571
2187	0.012736659	5.805806038	16.00717367
2188	0.01166315	5.656506652	15.64420039
2189	0.010631857	5.508815527	15.31766589
2190	0.007952586	5.363361715	14.99689638
2191	0.013122524	5.219121549	14.67691494
2192	0.049945012	5.079506759	14.30756713
2193	0.055633048	4.940462331	13.88644378
2194	0.054921114	4.791862127	13.44656939
2195	0.054391749	4.649646947	12.99011671
2196	0.053863552	4.481414875	12.56491122
2197	0.053458467	4.256439035	12.17519377
2198	0.052785026	3.936006064	11.80677294
2199	0.048790315	3.564514593	11.45454264
2200	0.043491258	3.214209956	11.11719474
2201	0.039218564	2.929591862	10.78296467
2202	0.035510868	2.708905322	10.46003328
2203	0.032144349	2.509918148	10.1372662
2204	0.029081146	2.335189457	9.827653453
2205	0.026316683	2.206891797	9.517978723
2206	0.023818754	2.124232873	9.169168707
2207	0.021562414	2.075497336	8.788507512
2208	0.019517082	2.038684733	8.357893571
2209	0.017661259	2.000172265	7.920890325
2210	0.015986256	1.959711891	7.510868365
2211	0.014469414	1.917105815	7.160889365
2212	0.013096135	1.872021187	6.879334398
2213	0.011843728	1.831718572	6.634755943
2214	0.010715492	1.79687071	6.414185921
2215	0.009701417	1.76478895	6.208634354
2216	0.008779058	1.730778428	6.001348079
2217	0.007943437	1.700094174	5.785984984
2218	0.007193533	1.673123346	5.56586731
2219	0.006516231	1.647254871	5.342507389
2220	0.005904589	1.625743707	5.110146609
2221	0.005351164	1.60233077	4.830783621
2222	0.004853623	1.579581516	4.493273337
2223	0.004404887	1.55812484	4.110550182
2224	0.003997841	1.537764724	3.749828575
2225	0.003628524	1.518218969	3.477096392
2226	0.00329329	1.499693042	3.300434958
2227	0.00298907	1.482015917	3.203428617
2228	0.002712784	1.46401178	3.132261822
2229	0.002462238	1.436413753	3.058036898
2230	0.00223506	1.401026757	2.978759874
2231	0.002029065	1.363894025	2.896615156
2232	0.001842261	1.337683097	2.813019109
2233	0.001672848	1.331646361	2.732600873
2234	0.001519206	1.325247388	2.6560906
2235	0.001379849	1.309964799	2.582917321
2236	0.001253448	1.29036788	2.505293039
2237	0.001138782	1.270588215	2.424737642
2238	0.001034762	1.26981197	2.346940421
2239	0.00094039	1.285362905	2.272567443
2240	0.000854758	1.284523113	2.206341402
2241	0.000777056	1.259017885	2.146373017
2242	0.00070654	1.208597246	2.088859963
2243	0.000642545	1.139348584	2.034154162
2244	0.000583674	1.068435758	1.981257086
2245	0.000139446	1.002247273	1.909817474
2246	4.48451E-05	0.943238625	1.818193771
2247	4.26984E-05	0.897037157	1.717384074
2248	4.06574E-05	0.870750954	1.616061762
2249	3.87178E-05	0.862428494	1.536851259
2250	3.6788E-05	0.868573689	1.46331063
2251	3.39354E-05	0.882485775	1.381308051
2252	2.50269E-05	0.89490347	1.285702293
2253	1.97937E-05	0.90165711	1.176976502
2254	1.87128E-05	0.89711368	1.076948219
2255	1.78289E-05	0.887479847	0.998194719
2256	1.6987E-05	0.875260257	0.9394477
2257	1.61852E-05	0.862974809	0.886573159
2258	1.54215E-05	0.856902744	0.823850775
2259	1.46942E-05	0.851124577	0.74366472
2260	1.40015E-05	0.845591824	0.651515912
2261	1.33416E-05	0.84121463	0.561389368
2262	1.27048E-05	0.837834306	0.482317137
2263	1.20956E-05	0.835273069	0.412262667
2264	1.15261E-05	0.831825356	0.347325544
2265	1.09837E-05	0.827343903	0.294056624
2266	1.04672E-05	0.822667916	0.254181808
2267	9.9751E-06	0.816646573	0.227229632
2268	9.50638E-06	0.798548011	0.211558513
2269	9.05989E-06	0.76684257	0.198154993
2270	8.63457E-06	0.723049125	0.185310099
2271	8.22941E-06	0.669030034	0.173321103
2272	7.84345E-06	0.616262239	0.161814916
2273	7.47577E-06	0.566662068	0.150921368
2274	7.12551E-06	0.520180871	0.140712608
2275	6.79182E-06	0.47682836	0.131048204
2276	6.47393E-06	0.436610591	0.12190326
2277	6.17107E-06	0.399144508	0.113329953
2278	5.88254E-06	0.362170821	0.105359634
2279	5.60764E-06	0.325592245	0.09770282
2280	5.34574E-06	0.291726888	0.090515198
2281	5.0962E-06	0.260961819	0.083737885
2282	4.85846E-06	0.233267408	0.07731004
2283	4.63192E-06	0.208294919	0.071322471
2284	4.41608E-06	0.183336427	0.065637193
2285	4.21042E-06	0.153070147	0.060388154
2286	4.01445E-06	0.119416652	0.055536778
2287	3.82772E-06	0.085398728	0.050879152
2288	3.64979E-06	0.050248815	0.046665745
2289	3.47849E-06	0.025405635	0.04264752
2290	3.31666E-06	0.010100098	0.038961707
2291	3.1628E-06	0.001288424	0.035485951
2292	3.01617E-06	0.000101015	0.032199644
2293	2.87643E-06	6.81585E-05	0.02911169
2294	2.74325E-06	3.47862E-05	0.026244316
2295	2.61633E-06	1.97838E-05	0.023616915
2296	2.49537E-06	2.67608E-06	0.021186873
2297	2.38007E-06	1.43707E-07	0.018915967
2298	2.27018E-06	3.3749E-07	0.016838855
2299	2.16545E-06	3.68114E-07	0.014995347
2300	2.06561E-06	3.68114E-07	0.013332094
