# Supplementary material for: Projecting the global impact of fossil fuel production from the Former Soviet Union
Source: Int J Coal Sci Technol. 2021 Aug 9;8(6):1208–26. doi: 10.1007/s40789-021-00449-x (PMC8351787; doi:10.1007/s40789-021-00449-x)
Supplement: Supplementary file 1 — Supplementary file1 (ZIP 23581 kb) [file 40789_2021_449_MOESM1_ESM.zip › Input_Dynamic_Low.xlsm]

## Sheet: Introduction
									GeRS-DeMo
									Institute for Sustainable Futures
									(Ge)ologic (R)esources (S)upply-(De)mand (Mo)del
									Steve Mohr - 2011
									http://www.isf.uts.edu.au/
									Introduction
				In these green boxes the following information is located:
				A background to the model.
				A brief description of the author, is presented
				The aims of the model, what it does and how it achieves it.
				The inputs that are required for the model are described in the green boxes below.
				As a guide to how the model can be utilised two example input sheets are provided.
									What is GeRS-DeMo?
				GeRS-DeMo - or Geologic Resource Supply - Demand Model estimates the demand, production (from mines or fields) and recycling
				of any geologic resource. Specifically, it can be used to predict the historic and future production, amount of recycling and demand of
				a metal, fossil fuel, or strategic mineral. It has been used by the author to successfully model coal (black and brown), oil (conventional,
				shale, natural bitumen/tar sand and extra heavy oil), gas (conventional, tight, coalbed methane, shale) phosphorus, lithium, gold, nickel,
				copper resources.
				The model has been successfully used on world, country and regional levels.
				The model is the perfect solution for any organisation, or researcher that wishes to forecaste the supply and demand of critical resources
									Model's history
				Steve Mohr created the model as part of his PhD investigating the supply of fossil fuels (coal, oil and gas) During the years 2007-2010.
				After completing the PhD, Steve used the model to project world phosphorus production (work in at the time at the University of
				Newcastle) under the supervision of Prof. Geoffrey M. Evans. Steve Mohr also used the model to project global lithium production
				while working at Monash University. As part of that work, Steve updated the model to include the addition of a recycling component.
				Also while working at Monash University, Steve Mohr working under Dr Gavin Mudd projected gold and nickel production from the
				Goldfield / Esperance region of Western Australia. In 2011 Steve began working at the Institute for Sustainable Futures and has worked
				with the Peak Minerals Cluster lead by Dr Damien Giurco to project black coal, lithium, iron ore, copper and gold production in
				Australia.
				The Institute for Sustainable Futures funded the development of the model into a formate that could be utilised by all people and
				organisations.
									How does GeRS-DeMo work?
				The model has three key components:
				production
				recycling
				demand
				A brief verbal description of each of these components will be presented
									How does GeRS-DeMo work? - Production from mines
				The production from mines component is determined by bringing online idealised mines throughout time, by inputting the URR (area
				under the production curve), initial and final mine sizes and lives, the model works to bring these idealised mines online and allows for
				interactions with the supply and demand. In particular, the supply and demand can cause mines to shut down earlier than expected (and
				restart again at a later date), increase or decrease the number of mines brought online in any given year, and cause the idealised mines to
				upgrade (double the maximum production).
				When a mine is brought online, it initially has a schedule as indicated:
				Over the course of a mines life its actual production may look like…
									How does GeRS-DeMo work? - Production from fields
				The production from fields component is determined by bringing online idealised fields throughout time, by inputting the URR (area
				under the production curve), fields are also combined into Oil and Gas Regions (OGREs). As shown in the figure fields ramp up to a
				maximum production, then at a certain point begins to exponentially declines. The URR of fields varies greatly with initial fields being
				relatively large to smaller fieldsizes. The rate of this change is controlled by powernum - see inputs below. All of the fields are assumed
				be proportional to the URR of the field, specifically, the maximum production of the field compared to the URR of the field are inputted
				in variable the URRtor0, and the point at which production begins to decline is determined by URRtoURRw.
				If sufficient quality data exists projections of individual oil and gas regions is recommended, but in places where this is not practical
				then input the number of OGREs and the rate constant that controls how quickly the size of the regions change from samll to large to small
				these inputs then are used to determine the size, of an individual region and when that region comes online, and the field model is
				used to project the production from this region.
				As with the Mines model, the supply and demand interaction can cause fields to be brought online earlier or later, it can prematurely
				shut down fields and restart them later, and it can bring an OGRE online earlier in order to meet strong demand.
									How does GeRS-DeMo work? - Recycle
				There is a recycling component in the model. This recycling works by the user inputting a fixed life of the products (it is assumed that
				all products have the same life expectancy. The initial and final rates of recycling expressed as a percentage are inputted into the model
				along with rate and time constants which cause determine when and how quickly the recycling rates change. For example if in the
				life of the product is 10, and the current recycling is 20% then 20% of the supply (production + recycle) 10 years ago is recycled and added
				to the supply of the resource in the current year.
				The formal mathematical equation for this description is shown in the ammendments section.
									How does GeRS-DeMo work? - demand
				Demand is assumed to be linked to population. Specifically the population is assumed to follow an assymetric S curve with minimum and
				maximum populations. The per capita demand is assumed to exponentially rise to a maximum level and thereafter plateau.
				Demand and supply both influence each other (unless inputs k1,…, k5 are set to 0)
				The graphs below show the PhD population assumption and per capita demand]
									Steve Mohr's Focus
				Steve Mohr's passion is in projecting the availability of critical resources, and working towards to creation of a truly sustainable world.
				Steve completed a mathematics and chemical engineering degree, with honours class one and university medal at the University of
				Newcastle. During this time Steve became passionate about resource modelling and decided to pursue the research by undertaking a
				PhD at the University of Newcastle
				Before joining the Institute, Steve worked under Prof. Geoffrey Evans at the University of Newcastle investigating future phosphorus
				production for the world. Steve also worked with Dr Gavin Mudd at Monash University as part of the Peak Minerals Cluster investigating
				world lithium supply and demand, as well as gold and nickel production in the Goldfield Esperance region of Western Australia.
				Steve is eager to continue projecting the supply and demand of critical resources.
									Disclaimers:
				Copyright 2011 Steve Mohr
				Permission is granted to generate projections using this model, provided a reference to the model is included. Please cite it as:
				Mohr 2011, Steve Mohr's PhD model, …
				If you chose to create a projection on your own please read the inputs section below and it is strongly recommended that you
				consult Steve Mohr's thesis for a detailed description of the modelling theory:
				http://www.theoildrum.com/node/6782
				If you choose to engage the Institute for Sustainable Futures (ISF) to create projection(s) of the resource(s) please contact the ISF via:
				Steve Mohr, steve.mohr@uts.edu.au, +61 2 9514 9041
				or Damien Giurco, Damien.Giurco@uts.edu.au, +61 2 9514 4978
				http://www.isf.uts.edu.au/
									Model - Warnings
				The model currently only works on Windows 32 bit, and excel 2007/2010; it does NOT work on excel 2003 or other operating systems
				If there is sufficient demand for the model to work in different platforms or older versions of excel I will fix the macro accordingly.
				The folder must be saved in a directory with no spaces in it, e.g. C:\Models\GeRS-DeMo is ok, but C:\not allowed\GeRS-DeMo is not
				Do NOT input new sheets or change the names of sheets etc. ONLY insert input values (The macro will likely fail otherwise).
				Macros must be enabled in order for the model to work
				The macro was written to enable researchers and organisations to utilise the power of the model.
				Every effort has been made to ensure that the model works in the manner stated, but some errors may exist
				If you do find an error, please email Steve Mohr at the Institute for Sustainable Futures
				steve.mohr@uts.edu.au
									Model - Introduction:
				This is Steve Mohr's PhD thesis model (with some minor changes that evolved after the PhD)
				The model allows you to project the supply (production and recycle) and demand of a geologic resource
				There are 2 major components, extraction by mines (Mine tab) and extraction by fields (Field tab)
				The Field extraction should only be used for things like oil or gas, with things like coal or copper etc use the Mine extraction
				There are 4 main inputs that need to be filled by the user namely: General_Info, Interactions, Mine and Field
				Once the inputs have been inserted into the model, simply click the run model button located at the top.
				This will create a folder with the outputs, as well as a summary excel file of the outputs
									General_Info
				In this tab there are two inputs:
				Scenario name: this is the name of the folder that will be created with all the outputs
				Units: this is the units of measure used for resource, and exists for graphical purposes
									Interaction
				The interaction tab has the inputs that govern the overall scenario
				These inputs are split into 5 categories:
					should be left as is
					Percapita demand
					Interaction between supply and demand.
					Population
					Recycling
									Mine - Necessary inputs
			Symbol	Term	Description
			NA	Continent	The relevant continent for the individual item, e.g. Asia
			NA	Country	The relevant country for the individual item, e.g. Australia
			NA	Region	The relevant region for the individual term, e.g. NSW
			NA	Mineral	The geological resource being examined e.g. Coal
			NA	Type	The subtype of resource e.g. Bituminous
			NA	Number	The number of the item, use 1, 2, 3, to distingush between different terms
			YS	Start year	Year the region commences production
			ML	Mine Production Low	Max production of mines in the early years of mining
			MH	Mine Production High	Max production of mines that is expected in the final years of mining
			LL	Mine Life Low	Operating life of mines in the early years of mining
			LH	Mine Life High	Operating life of mines in the final years of mining
			tt	Mine time constant	Year mine lifes and production rates are at the midpoint between the low and high values
			rt	Mine rate constant	Rate at which mines change from early style in late style
			rQT	Minesonline rate	Rate constant that controls the speed to which new mines are brought online in the region
			NA	ramp up time	Number of years needed for mines to reach maximum production and to cease production at the end
			NA	Min upgrade time	Min upgrade time, minimum number of operating years the mine has to allow it to be upgraded
			QT	URR	URR - the ultimately recoverable resource, aka area under the output graphs.
									Mine - Optional inputs
				if not desired type NA or leave blank
			NA	Max Capacity	Maximum capacity for the region (aka region constrained by some outside factor)
			NA	Year dynamics changes	Year that something happens to change the situation in the region
			NA	new minesonline rate	New rate constant that controls the speed to which new mines are brought online in the region
			NA	new maximum capacity	New maximum capacity after the dynamics have changed
			DS	Disruption start year	Disruption start year - the year a short term disruption occurs in
			Df	Disruption end year	Disruption end year - the year the short term disruption ends in
			DS	Disruption reduction	Disruption reduction - the scale of the disruption, note, numbers greater than one are allowable and valid.
				Space is provided for 5 disruptions, it is unlikely you will need more, but if you do, simply add more in that particular row
									Field - Necessary inputs
			Symbol	Term	Description
			NA	Continent	The relevant continent for the individual item, e.g. Asia
			NA	Country	The relevant country for the individual item, e.g. Australia
			NA	Region	The relevant region for the individual term, e.g. NSW
			NA	Mineral	The geological resource being examined e.g. Coal
			NA	Type	The subtype of resource e.g. Bituminous
			NA	Number	The number of the item, use 1, 2, 3, to distingush between different terms
			YS	Start year	Year the region commences production
			1/rF	when parity	Inverse of the rate constant that affects the fraction of fields online relative to fractional cum. Prod. Must be <1
			NA	ramp up time	Number of years it takes the field to reach maximum production should be 1
			˜FP	URRtor0	Fields maximum production reached expressed as a fraction of the URR of the field
			˜Qr	URRtoURRr	URR remaining in the field, when the field begins to decline
			rQ	powernum	Rate constant linking fraction of fields to fraction of URR exploitable (0.35 is justified)
			NA	Max field size	Maximum possible size of a field 17 EJ for oil, 13 EJ for gas is realistic
			ΣnFT	how many fields	Total number of fields in all the OGREs
			nRT	how many OGREs	Total number of Oil or Gas Regions (OGREs)
			rε	OGRE rate	Rate constant that controls the number of OGREs that are online
			QT	URR	Ultimately Recoverable Resources (URR), area under the output graphs.
									Field - Optional inputs
				if not desired type NA or leave blank
			NA	Max Capacity	Maximum capacity for the region (aka region constrained by some outside factor)
			NA	Year dynamics changes	Year that something happens to change the situation in the region
			NA	new when parity	New rate at which fields come online after the dynamics have changed (must be less than 1)
			NA	new maximum capacity	New maximum capacity after the dynamics have changed
			DS	Disruption start year	Disruption start year - the year a short term disruption occurs in
			Df	Disruption end year	Disruption end year - the year the short term disruption ends in
			DS	Disruption reduction	Disruption reduction - the scale of the disruption, note, numbers greater than one are allowable and valid.
				Space is provided for 5 disruptions, it is unlikely you will need more, but if you do, simply add more in that particular row
									Ammendments
				A constant pc was accidentally excluded from the description in the thesis, the population equation in 3.6.1 should have been:
				Where pc was set at 1.5
				Recycle - unnecessary for the thesis was added to the model to allow for greater useability of the model, and is calculated by:
				where, s(t) is total supply, Lu is the life of the useable product, RL is the initial recycling rate, RH is the ultimate recycling rate,
				rR is the rate constant that controls the speed at which the recycle rate increases, and tR is the time constant and is the year recycling
				is half way between RL and RH.
				A detailed description of the model is found in Steve Mohr's thesis:
				http://www.theoildrum.com/node/6782

## Sheet: General_Info
		Scenario Name:	Dynamic_Low	Spaces are not allowed
		Units (Y axis):	EJ/y

## Sheet: Interaction
			Shutoffpercent (for fields):	0.01	0.01 is standard and means that the field is shut off when production reaches 1% of it's maximum production levels
			Time delay:	0	Delays the start of the model by that inputted number of years (warning this was considered important to have in initial versions but subsquently ignored as unnecessary believed to still work but may cause bugs)
			initial Demand:	0.083823	The percapita demand when the model commences (i.e. the first year a mine or field is brought online)
			kD:	0.025	The rate at which the percapita demand is rising
			Max Demand:	60	Maximum per capita demand.
			k1:	0.15	This is the interaction term that controls demand switch to 0 if wish supply to not influence demand
			k2:	0.1	This is the interaction term that influences the number of fields online, switch to 0 if no influence
			k3:	0.01	This is the interaction term that inluences the number of mines online, switch to 0 if no influence
			k4:	0.1	This is the interaction term that inluences how many OGREs are online (OGRE = Oil or Gas Region), switch to 0 if no influence
			whenfields:	0.2	This is the minimum gap between supply and demand (expressed as a fraction) needed to influence the number of OGREs online. Switch to 0 if no influence
			k5:	0.1	This is the interaction term that influences the upgrades of mines. Switch to 0 if no influence
			whenupgrads:	0.2	This is the minimum gap between supply and demand (expressed as a fraction) needed to influence the upgrading of mines. Switch to 0 if no influence
			Gapdelay:	150	This is the number of years before the supply and demand interactions are switched on. (if set to 0 severe instability will result).
			Maxpop:	11	pH The maximum population of the region (in billions)
			Popinit:	0.82	pL The initial population of the region (in billions)
			poprate:	0.023	rm The rate constant for the population
			popmidyear:	2014	tm Time constant needed for the population calculations.
			popB:	1.5	pc The population constant (set to 1 for symmetry)
			popGamma	2	γmThe population asymmetry constant (set to 1 for symmetry)
			Life of product:	0	The life of the end use product of the resource (needed for recycling determinations)
			minrecycled:	0	The initial recyclying rate for the end use product
			Maxrecycled:	0	The final recycling rate for the end use product
			Raterecycle:	0	The rate at which the recycling uptake is increasing
			midyear:	0	The year the recycling is half way between the initial and final recycling rates

## Sheet: Mine
Continent	Country	Region	Mineral	type	number	Start Year	Mine Prod. Low	Mine Prod High	Mine Life Low	Mine Life High	Mine time constant	Mine rate constant	Minesonline rate	rampup time	Min upgrade time	URR	Abort	Max capacity	Year dynamic changes	new minesonline rate	new max capacity	Disruption Start	Disruption End	Disruption reduction	Disruption Start	Disruption End	Disruption reduction	Disruption Start	Disruption End	Disruption reduction	Disruption Start	Disruption End	Disruption reduction	Disruption Start	Disruption End	Disruption reduction
Africa	Morocco	all	Coal	Anthracite	1	1941	0.003	0.018	30	70	1960	0.037	6	4	10	0.88
Africa	South_Africa	all	Coal	Anthracite	1	1900	0.0015	0.006	20	20	1980	0.037	1.5	4	10	3
Africa	South_Africa	all	Coal	Anthracite	2	1969	0.03	0.03	15	15	1980	0.037	2	4	10	1.5
Africa	South_Africa	all	Coal	Anthracite	3	2002	0.03	0.03	30	30	1980	0.037	3	4	10	4.61
Africa	Algeria	all	Coal	Bituminous	1	1936	0.00192	0.00192	25	25	2010	0.037	10	4	10	0.126
Africa	Botswana	all	Coal	Bituminous	1	1974	0.0048	0.0072	40	40	2000	0.037	10	4	10	0.8
Africa	Botswana	all	Coal	Bituminous	2	2015	0.0048	0.0072	40	40	2000	0.037	10	4	10	0.133
Africa	Cameroon	all	Coal	Bituminous	1	1983	2.4e-05	2.4e-05	40	40	2000	0.037	10	4	10	0.00038
Africa	Egypt	all	Coal	Bituminous	1	1994	0.00408	0.00408	50	50	2010	0.037	5	4	10	0.0559
Africa	Madagascar	all	Coal	Bituminous	1	1940	4.8e-05	4.8e-05	50	50	2000	0.037	12	4	10	0.00116
Africa	Mozambique	all	Coal	Bituminous	1	1950	0.0072	0.0072	60	60	2000	0.037	12	4	10	0.25
Africa	Mozambique	all	Coal	Bituminous	2	2010	0.0072	0.012	60	60	2010	0.037	12	4	10	4.55
Africa	Niger	all	Coal	Bituminous	1	1979	0.00144	0.0036	50	60	2020	0.037	2	4	10	0.509
Africa	South_Africa	all	Coal	Bituminous	1	1892	0.0072	0.48	40	63	2020	0.037	3.7	4	10	440.96
Africa	Tanzania	all	Coal	Bituminous	1	1986	0.00144	0.00144	35	35	2020	0.037	5	4	10	0.025
Africa	Tanzania	all	Coal	Bituminous	2	2010	0.0024	0.0024	35	35	2020	0.037	5	4	10	0.047
Africa	Zaire	all	Coal	Bituminous	1	1920	0.0012	0.0012	120	120	2020	0.037	5	4	10	0.435
Africa	Zambia	all	Coal	Bituminous	1	1961	0.0048	0.012	30	35	2020	0.037	10	4	10	0.436
Africa	Zimbabwe	all	Coal	Bituminous	1	1900	0.0012	0.012	30	80	2020	0.037	3	4	10	7.875						1955	1960	0.7	2002	2008	0.3
Africa	Swaziland	all	Coal	Black	1	1964	0.00208	0.00208	40	40	1990	0.037	1	4	10	0.296
Africa	Algeria	all	Coal	Lignite	1	1941	0.00095	0.00095	20	20	1970	0.037	10	4	10	0.00012
Africa	Eritrea	all	Coal	Lignite	1	1936	9.5e-05	9.5e-05	30	30	1970	0.037	10	4	10	2.3e-06
Africa	Tunisia	all	Coal	Lignite	1	1938	0.000665	0.000665	35	35	1970	0.037	5	4	10	0.0072
Africa	Malawi	all	Coal	Sub-bituminous	1	1985	0.00099	0.00099	50	50	2000	0.037	10	4	10	0.04
Africa	Malawi	all	Coal	Sub-bituminous	2	2015	0.00099	0.00099	50	50	2000	0.037	10	4	10	0.0425
Africa	Nigeria	all	Coal	Sub-bituminous	1	1920	0.001155	0.002475	30	50	1960	0.037	4.7	4	10	0.453
Africa	Tunisia	all	Coal	Sub-bituminous	1	1916	0.001485	0.001485	35	35	1960	0.037	5	4	10	0.0029
Asia	Indonesia	all	Coal	Anthracite	1	1988	0.0021	0.0021	15	15	2010	0.037	11.6	4	10	0.02562
Asia	Japan	all	Coal	Anthracite	1	1930	0.0015	0.015	30	40	2010	0.037	10	4	10	1.578
Asia	South_Korea	all	Coal	Anthracite	1	1940	0.0015	0.03	30	30	2000	0.037	12	4	10	19.03
Asia	North_Korea	all	Coal	Anthracite	1	1920	0.0015	0.03	10	10	2000	0.037	10	4	10	1.8
Asia	North_Korea	all	Coal	Anthracite	2	1936	0.0015	0.03	25	40	2000	0.037	12	4	10	30
Asia	North_Korea	all	Coal	Anthracite	3	1970	0.03	0.03	30	50	2000	0.037	5	4	10	108.9
Asia	New_Caledonia	all	Coal	Anthracite	1	1925	0.0009	0.0015	30	40	2000	0.037	12	4	10	0.0024
Asia	New_Zealand	all	Coal	Anthracite	1	1943	3e-05	3e-05	20	20	2000	0.037	4.7	4	10	0.000869
Asia	Thailand	all	Coal	Anthracite	1	1986	0.00066	0.00066	15	15	2000	0.037	4.7	4	10	0.00436
Asia	Vietnam	all	Coal	Anthracite	1	1905	0.0015	0.015	20	20	2010	0.037	7	4	10	1.6
Asia	Vietnam	all	Coal	Anthracite	2	1940	0.0015	0.015	30	30	2010	0.037	10	4	10	5
Asia	Vietnam	all	Coal	Anthracite	3	1969	0.0015	0.015	25	25	2010	0.037	10	4	10	31.4
Asia	Afghanistan	all	Coal	Bituminous	1	1952	0.00096	0.0012	35	40	2020	0.037	10	4	10	0.15
Asia	Afghanistan	all	Coal	Bituminous	2	2006	0.0096	0.0096	10	10	2020	0.037	10	4	10	0.23
Asia	Bangladesh	all	Coal	Bituminous	1	2004	0.0012	0.024	10	10	2020	0.037	10	4	10	0.38
Asia	Bhutan	all	Coal	Bituminous	1	1990	0.00084	0.00084	30	30	2020	0.037	2	4	10	0.15
Asia	Burma	all	Coal	Bituminous	1	1964	0.00024	0.00024	35	35	2020	0.037	10	4	10	0.023
Asia	Burma	all	Coal	Bituminous	2	1996	0.00288	0.00288	20	20	2020	0.037	10	4	10	0.637
Asia	India	all	Coal	Bituminous	1	1892	0.0012	0.24	30	40	2020	0.037	3.55	4	10	845.5
Asia	Indonesia	all	Coal	Bituminous	1	1971	0.0012	0.24	20	30	2020	0.037	9.5	4	10	600.4
Asia	Japan	all	Coal	Bituminous	1	1856	0.0024	0.12	30	60	1980	0.037	4	4	10	68.65						1918	1921	0.85
Asia	Laos	all	Coal	Bituminous	1	1996	0.0024	0.0024	20	20	1980	0.037	7	4	10	0.29
Asia	Mongolia	all	Coal	Bituminous	1	1962	0.00024	0.024	25	60	2010	0.037	6	4	10	0.3
Asia	Mongolia	all	Coal	Bituminous	2	2000	0.024	0.24	15	15	2050	0.037	12	4	10	30.2
Asia	New_Zealand	all	Coal	Bituminous	1	1873	0.00192	0.00192	50	50	2010	0.037	5	4	10	1.9
Asia	New_Zealand	all	Coal	Bituminous	2	1967	0.0024	0.012	40	40	2010	0.037	6.3	4	10	2.4
Asia	Taiwan	all	Coal	Bituminous	1	1899	0.0012	0.0024	20	40	2010	0.037	5	4	10	4.34						1923	1932	0.95	1942	1944	0.6
Asia	Thailand	all	Coal	Bituminous	1	1980	0.000216	0.000216	15	15	2010	0.037	6	4	10	0.00013
Asia	Vietnam	all	Coal	Bituminous	1	1900	0.000312	0.000312	40	40	2010	0.037	10	4	10	0.03
Asia	Philippines	all	Coal	Bituminous_and_Sub-bituminous	1	1980	0.015	0.1	30	40	2030	0.037	4	4	10	0.5
Asia	Philippines	all	Coal	Bituminous_and_Sub-bituminous	2	1997	0.015	0.1	30	30	2030	0.037	10	4	10	5.5
Asia	Burma	all	Coal	Lignite	1	1978	0.00019	0.00019	15	15	2000	0.037	5	4	10	0.006
Asia	Burma	all	Coal	Lignite	2	1999	0.00095	0.00095	15	15	2000	0.037	5	4	10	0.008
Asia	India	all	Coal	Lignite	1	1960	0.0095	0.0475	50	50	2020	0.037	6.1	4	10	26.05
Asia	Japan	all	Coal	Lignite	1	1930	0.000475	0.00475	20	30	1940	0.037	10	4	10	0.42
Asia	North_Korea	all	Coal	Lignite	1	1948	0.00095	0.00475	30	40	1940	0.037	10	4	10	4.2						1988	1997	0.2
Asia	North_Korea	all	Coal	Lignite	2	2010	0.00475	0.00475	30	40	1940	0.037	10	4	10	2.07
Asia	Mongolia	all	Coal	Lignite	1	1952	0.00095	0.00475	25	40	1970	0.037	6.5	4	10	3.8						1987	1994	0.2	1994	2000	1
Asia	New_Zealand	all	Coal	Lignite	1	1900	0.002375	0.002375	120	120	2020	0.037	1	4	10	0.25
Asia	New_Zealand	all	Coal	Lignite	2	2007	0.002375	0.002375	80	80	2010	0.037	2	4	10	0.71
Asia	Thailand	all	Coal	Lignite	1	1964	0.0019	0.0095	40	40	2000	0.037	13	4	10	6.66
Asia	Vietnam	all	Coal	Lignite	1	1936	0.000266	0.000266	40	40	2000	0.037	12	4	10	0.0015
Asia	Brunei	all	Coal	Sub-bituminous	1	1886	0.000144375	0.000144375	39	39	2000	0.037	10	4	10	0.01
Asia	Malaysia	all	Coal	Sub-bituminous	1	1916	0.00495	0.00495	40	40	2020	0.037	10	4	10	0.25
Asia	Malaysia	all	Coal	Sub-bituminous	2	1989	0.002475	0.002475	15	15	2020	0.037	4	4	10	1.44
Asia	Nepal	all	Coal	Sub-bituminous	1	1991	0.0001155	0.0001155	50	50	2020	0.037	3.1	4	10	0.014
Asia	New_Zealand	all	Coal	Sub-bituminous	1	1880	0.0033	0.0165	50	50	2020	0.037	1.4	4	10	4.15
Asia	Vietnam	all	Coal	Sub-bituminous	1	1926	0.000462	0.000462	40	40	2020	0.037	12	4	10	0.007
Asia	Pakistan	all	Coal	Brown	1	1950	0.00325	0.0065	30	30	2000	0.037	3	4	10	2.2
Asia	Indonesia	all	Oil	Natural_Bitumen	1	1990	0.016044	0.016044	40	40	2050	0.037	10	4	10	0.169
Asia	Australia	NSW	Coal	Bituminous	1	1848	0.0012	0.0024	30	40	2050	0.03	3.5	4	10	12						1925	1930	0.5
Asia	Australia	NSW	Coal	Bituminous	2	1880	0.0024	0.12	40	70	2050	0.03	2.9	4	10	711.66
Asia	Australia	NSW	Coal	Sub-bituminous	1	1939	0.0002475	0.0002475	30	30	2050	0.03	4.5	4	10	0.002
Asia	Australia	Victoria	Coal	Bituminous	1	1890	0.0024	0.0024	30	30	2015	0.037	3.5	4	25	0.55
Asia	Australia	Victoria	Coal	Lignite	1	1901	0.000475	0.285	30	50	2000	0.037	3.65	4	10	40.33
Asia	Australia	Queensland	Coal	Semi_Anthracite	1	1993	0.029	0.145	30	30	2010	0.037	6	4	25	22.82
Asia	Australia	Queensland	Coal	Bituminous	1	1938	0.0072	0.12	30	40	2010	0.037	4.9	4	25	158.7
Asia	Australia	Queensland	Coal	Sub-bituminous	1	1965	0.00495	0.0825	30	30	2010	0.037	4.8	4	25	14.97
Asia	Australia	South_Australia	Coal	Sub-bituminous	1	1941	0.00165	0.165	30	50	2050	0.037	2.1	4	25	7.06
Asia	Australia	Western_Australia	Coal	Sub-bituminous	1	1973	0.033	0.033	50	50	2015	0.037	1.5	4	25	6.25
Asia	Australia	Tasmania	Coal	Semi_Anthracite	1	1948	5e-05	5e-05	60	60	2015	0.037	2	4	25	0.0011
Asia	Australia	Tasmania	Coal	Bituminous	1	1885	0.00048	0.024	60	60	2015	0.037	2.3	4	25	1.1						1958	1963	-0.1
Asia	China	Beijing	Coal	Bituminous	1	1950	0.048	0.12	34	34	2020	0.037	2.5	4	10	12.6
Asia	China	Beijing	Coal	Bituminous	2	2020	0.048	0.12	34	34	2020	0.037	2.5	4	10	3
Asia	China	Tianjin	Coal	Bituminous	1	2020	0.048	0.12	34	34	2020	0.037	2.5	4	10	3.97
Asia	China	Hebei	Coal	Bituminous	1	1946	0.12	0.12	35	30	2020	0.037	2.75	4	10	128.44						1997	1999	0.5	2008	2010	1.4
Asia	China	Shanxi	Coal	Bituminous	1	1931	0.024	0.12	35	50	2020	0.037	4.7	4	10	1543.23						1993	1998	0.55	2000	2001	1.6	2007	2008	0.8	2008	2009	1.7
Asia	China	Inner_Mongolia	Coal	Bituminous	1	1950	0.024	0.12	35	35	2020	0.037	10	4	10	20
Asia	China	Inner_Mongolia	Coal	Bituminous	2	1990	0.24	0.72	20	20	2020	0.037	12	4	10	676.15
Asia	China	Liaoning	Coal	Bituminous	1	1946	0.12	0.12	35	35	2020	0.037	2.5	4	10	107.22
Asia	China	Jilin	Coal	Bituminous	1	1949	0.12	0.12	35	35	2020	0.037	2.5	4	10	26
Asia	China	Jilin	Coal	Bituminous	2	2001	0.24	0.36	17	17	2020	0.037	10	4	10	16.23
Asia	China	Heilongjiang	Coal	Bituminous	1	1949	0.12	0.12	30	30	2020	0.037	2.7	4	10	157.4						1993	1998	0.3
Asia	China	Shanghai	Coal	Bituminous	1	1979	0.12	0.12	30	30	2020	0.037	2.7	4	10	0.25
Asia	China	Jiangsu	Coal	Bituminous	1	1962	0.12	0.12	30	30	2020	0.037	2.4	4	10	30.45
Asia	China	Jiangsu	Coal	Bituminous	2	2020	0.12	0.12	30	30	2020	0.037	2.4	4	10	7
Asia	China	Zhejiang	Coal	Bituminous	1	1968	0.018	0.018	40	40	2020	0.037	5	4	10	1.1
Asia	China	Zhejiang	Coal	Bituminous	2	2020	0.018	0.018	40	40	2020	0.037	5	4	10	0.64
Asia	China	Anhui	Coal	Bituminous	1	1945	0.024	0.12	40	30	2020	0.037	5	4	10	50
Asia	China	Anhui	Coal	Bituminous	2	1997	0.24	0.24	25	25	2020	0.037	12	4	10	112.36
Asia	China	Fujian	Coal	Bituminous	1	1947	0.0024	0.024	25	25	2020	0.037	5	4	10	5.95
Asia	China	Fujian	Coal	Bituminous	2	2001	0.24	0.24	10	10	2020	0.037	8	4	10	5
Asia	China	Fujian	Coal	Bituminous	3	2018	0.24	0.24	10	10	2020	0.037	5	4	10	5
Asia	China	Jiangxi	Coal	Bituminous	1	1947	0.024	0.024	35	35	2020	0.037	5	4	10	20
Asia	China	Jiangxi	Coal	Bituminous	2	2002	0.24	0.24	20	20	2020	0.037	10	4	10	6.85
Asia	China	Shandong	Coal	Bituminous	1	1930	0.024	0.024	30	30	2020	0.037	3	4	10	100
Asia	China	Shandong	Coal	Bituminous	2	1992	0.24	0.24	20	20	2020	0.037	5	4	10	93.4
Asia	China	Henan	Coal	Bituminous	1	1933	0.024	0.12	25	25	2020	0.037	3.3	4	10	90						1997	1998	0.6
Asia	China	Henan	Coal	Bituminous	2	1995	0.24	0.24	12	12	2020	0.037	15	4	10	43
Asia	China	Henan	Coal	Bituminous	3	2008	0.24	0.24	30	30	2020	0.037	10	4	10	108.25
Asia	China	Hubei	Coal	Bituminous	1	1958	0.0192	0.0192	25	50	2020	0.037	5.2	4	10	12						1997	1999	0.05	2002	2003	1.6
Asia	China	Hubei	Coal	Bituminous	2	2015	0.0192	0.0192	25	50	2020	0.037	5.2	4	10	1.44
Asia	China	Hunan	Coal	Bituminous	1	1967	0.24	0.24	20	20	2020	0.037	4	4	10	25
Asia	China	Hunan	Coal	Bituminous	2	1999	0.36	0.36	12	12	2020	0.037	9	4	10	24.38
Asia	China	Guangdong	Coal	Bituminous	1	1965	0.12	0.12	40	40	2020	0.037	4	4	10	7.83
Asia	China	Guangxi	Coal	Bituminous	1	1967	0.084	0.084	45	45	2020	0.037	4	4	10	8
Asia	China	Guangxi	Coal	Bituminous	2	2020	0.084	0.084	45	45	2020	0.037	4	4	10	3.04
Asia	China	Hainan	Coal	Bituminous	1	1977	0.00048	0.00048	25	25	2020	0.037	4	4	10	0.011
Asia	China	Hainan	Coal	Bituminous	2	2020	0.0048	0.0048	25	25	2020	0.037	4	4	10	1.584
Asia	China	Chongqing	Coal	Bituminous	1	1948	0.024	0.12	35	35	2020	0.037	3.5	4	10	53.62						1998	1999	0.2	2000	2001	2
Asia	China	Sichuan	Coal	Bituminous	1	1948	0.024	0.12	25	25	2020	0.037	3.7	4	10	60						1997	1998	0.5
Asia	China	Sichuan	Coal	Bituminous	2	1997	0.24	0.24	25	25	2020	0.037	9	4	10	66.66
Asia	China	Guizhou	Coal	Bituminous	1	1955	0.024	0.12	25	5	2020	0.037	3.3	4	10	147.64						1997	1998	0.4	2000	2002	1.5
Asia	China	Yunnan	Coal	Bituminous	1	1949	0.024	0.12	25	25	2020	0.037	2.3	4	10	113.89						1997	1998	0.5	1999	2000	2	2008	2009	1.3
Asia	China	Tibet	Coal	Bituminous	1	1953	0.00048	0.00048	60	60	2020	0.037	2.3	4	10	0.04
Asia	China	Tibet	Coal	Bituminous	2	2020	0.0048	0.0048	60	60	2020	0.037	2.3	4	10	0.15
Asia	China	Shaanxi	Coal	Bituminous	1	1955	0.024	0.12	25	25	2020	0.037	3.6	4	10	50.57						1997	1998	0.4
Asia	China	Shaanxi	Coal	Bituminous	2	1996	0.288	0.288	15	15	2020	0.037	13	4	10	180
Asia	China	Gansu	Coal	Bituminous	1	1949	0.024	0.12	25	25	2020	0.037	2	4	10	66.67						1997	1998	0.5	1999	2000	1.5
Asia	China	Qinghai	Coal	Bituminous	1	1967	0.024	0.024	25	25	2020	0.037	2.5	4	10	2
Asia	China	Qinghai	Coal	Bituminous	2	2003	0.156	0.156	25	25	2020	0.037	15	4	10	24.45
Asia	China	Ningxia	Coal	Bituminous	1	1975	0.12	0.12	50	50	2020	0.037	3.6	4	10	10
Asia	China	Ningxia	Coal	Bituminous	2	1997	0.12	0.12	20	20	2020	0.037	12	4	10	54.7
Asia	China	Xinjiang	Coal	Bituminous	1	1949	0.024	0.12	25	12	2020	0.037	2.1	4	10	235.83						1998	1999	0.8	2003	2005	1.9
Asia	China	Historic	Coal	Bituminous	1	1900	0.024	0.12	25	25	2020	0.037	6	4	10	25.96
Asia	China	China	Oil	Kerogen	1	1937	0.00573	0.0573	60	60	2050	0.037	10	4	10	0.7
Asia	China	China	Oil	Kerogen	2	2001	0.00573	0.0573	40	40	2050	0.037	12	4	10	5.03
Asia	Australia	NSW	Oil	Kerogen	1	1875	0.0002865	0.0002865	60	60	2050	0.037	10	4	10	0.013
Asia	Australia	NSW	Oil	Kerogen	2	1938	0.0009168	0.0009168	20	20	2050	0.037	10	4	10	0.01
Asia	Australia	Queensland$Other	Oil	Kerogen	1	2000	0.00573	0.02865	40	60	2050	0.037	10	4	10	0.012
Asia	Australia	Tasmania	Oil	Kerogen	1	1923	2.865e-05	2.865e-05	40	60	2050	0.037	10	4	10	0.0001
Europe	Belgium	all	Coal	Anthracite	1	1785	0.0015	0.015	40	40	2000	0.037	2.5	4	10	16
Europe	Belgium	all	Coal	Anthracite	2	1910	0.0015	0.015	20	20	2000	0.037	5	4	10	5.6
Europe	Bulgaria	all	Coal	Anthracite	1	1940	0.0015	0.003	30	40	1990	0.037	3	4	10	0.178
Europe	Germany	all	Coal	Anthracite	1	1845	0.0015	0.009	30	40	2010	0.037	2.5	4	10	19						1911	1913	0.8	1916	1918	0.8
Europe	Ireland	all	Coal	Anthracite	1	1875	0.0015	0.0015	100	100	2000	0.037	10	4	10	0.265
Europe	Italy	Italy	Coal	Anthracite	1	1932	0.0036	0.0036	50	50	2000	0.037	10	4	10	0.079
Europe	Portugal	all	Coal	Anthracite	1	1913	0.0015	0.003	30	50	1990	0.037	3	4	10	0.682
Europe	Spain	all	Coal	Anthracite	1	1916	0.003	0.03	30	50	2000	0.037	3	4	10	9.02
Europe	Turkey	all	Coal	Anthracite	1	1978	0.0126	0.0126	25	25	2000	0.037	10	4	10	0.125
Europe	UK	England_and_Wales	Coal	Anthracite	1	1750	0.0006	0.015	40	80	2010	0.037	1.8	4	10	17
Europe	Austria	all	Coal	Bituminous	1	1893	0.0048	0.0048	120	120	1950	0.037	3.1	4	10	0.324						1914	1918	0.6	1929	1933	0.7
Europe	Belgium	all	Coal	Bituminous	1	1800	0.0048	0.0144	80	90	1950	0.037	5	4	10	45.5
Europe	Bulgaria	all	Coal	Bituminous	1	1920	0.00072	0.0072	40	70	1970	0.037	6	4	10	0.35
Europe	Czech_Republic	all	Coal	Bituminous	1	1815	0.0024	0.012	50	50	1950	0.037	3.1	4	10	64.86						1914	1918	0.5
Europe	France	all	Coal	Bituminous	1	1776	0.0012	0.072	50	90	1970	0.037	3.3	4	10	105.4
Europe	Germany	all	Coal	Bituminous	1	1800	0.0024	0.24	50	30	2010	0.037	4.3	4	10	318.3						1912	1918	0.6	1928	1932	0.7
Europe	Greenland	all	Coal	Bituminous	1	1930	4.8e-05	0.00024	40	50	1930	0.037	4.3	4	10	0.016
Europe	Hungary	all	Coal	Bituminous	1	1850	0.0013	0.026	30	30	1960	0.037	3	4	10	1.5
Europe	Hungary	all	Coal	Bituminous	2	1923	0.00065	0.026	30	30	1960	0.037	5	4	10	3.7
Europe	Ireland	all	Coal	Bituminous	1	1875	0.000312	0.000312	120	120	2000	0.037	4	4	10	0.118
Europe	Italy	Italy	Coal	Bituminous	1	1915	0.0012	0.0024	30	40	1930	0.037	12	4	10	0.9
Europe	Norway	all	Coal	Bituminous	1	1922	0.0036	0.0036	70	70	1930	0.037	13	4	10	0.7
Europe	Norway	all	Coal	Bituminous	2	1999	0.0672	0.0672	20	20	1930	0.037	10	4	10	0.81
Europe	Poland	all	Coal	Bituminous	1	1815	0.0024	0.24	15	15	2010	0.037	1.3	4	10	45
Europe	Poland	all	Coal	Bituminous	2	1862	0.0024	0.24	15	15	2010	0.037	1.5	4	10	236.1
Europe	Poland	all	Coal	Bituminous	3	2020	0.0024	0.24	15	15	2010	0.037	1.5	4	10	10.8
Europe	Portugal	all	Coal	Bituminous	1	1927	0.0006	0.0006	30	30	1930	0.037	5	4	10	0.009
Europe	Romania	all	Coal	Bituminous	1	1932	0.006	0.012	35	45	1960	0.037	7	4	10	9
Europe	Sweden	all	Coal	Bituminous	1	1865	0.00048	0.0096	30	50	1930	0.037	2.5	4	10	0.69
Europe	Switzerland	all	Coal	Bituminous	1	1938	0.00132	0.00132	9	9	1930	0.037	10	4	10	0.017
Europe	Turkey	all	Coal	Bituminous	1	1902	0.0012	0.012	40	40	1930	0.037	4	4	10	6
Europe	Turkey	all	Coal	Bituminous	2	1995	0.0012	0.012	20	20	1930	0.037	6	4	10	2.9
Europe	UK	England_and_Wales	Coal	Bituminous	1	1710	0.0012	0.024	70	100	1930	0.037	3.9	4	10	554.9
Europe	UK	Northern_Ireland	Coal	Bituminous	1	1926	4.8e-05	4.8e-05	46	46	1930	0.037	10	4	10	0.003
Europe	UK	Scotland	Coal	Bituminous	1	1750	0.0012	0.024	70	100	1930	0.037	3.9	4	10	88.7
Europe	Yugoslavia	Yugoslavia	Coal	Bituminous	1	1915	0.0012	0.0048	25	50	1950	0.037	5	4	10	1.16
Europe	Spain	all	Coal	Bituminous_and_Sub-bituminous	1	1848	0.002	0.02	40	50	1980	0.037	2.3	4	10	19.4
Europe	Netherlands	all	Coal	Black	1	1893	0.0026	0.0078	35	50	1960	0.037	8	4	10	14.9
Europe	Italy	Italy	Coal	Brown	1	1910	0.0091	0.0091	90	90	1960	0.037	7	4	10	1.53
Europe	Netherlands	all	Coal	Brown	1	1913	0.0039	0.0039	85	85	1960	0.037	11	4	10	0.166
Europe	Portugal	all	Coal	Brown	1	1938	0.00182	0.00182	40	40	1960	0.037	5	4	10	0.047
Europe	Switzerland	all	Coal	Brown	1	1939	0.0026	0.0026	8	8	1960	0.037	10	4	10	0.0113
Europe	Yugoslavia	Yugoslavia	Coal	Brown	1	1905	0.0013	0.013	30	60	2000	0.037	3.7	4	10	110.2						1989	1993	0.45	1997	2001	0.45
Europe	Albania	all	Coal	Lignite	1	1959	0.000475	0.00475	15	20	1970	0.037	5	4	10	0.38
Europe	Austria	all	Coal	Lignite	1	1850	0.00065	0.026	30	40	1960	0.037	2.2	4	10	3.539
Europe	Bulgaria	all	Coal	Lignite	1	1916	0.000475	0.00475	30	70	1960	0.037	10	4	10	18
Europe	Bulgaria	all	Coal	Lignite	2	2003	0.0475	0.0475	40	40	1960	0.037	10	4	10	24.3
Europe	Czech_Republic	all	Coal	Lignite	1	1860	0.00065	0.026	30	40	1960	0.037	2.5	4	10	0.6
Europe	Czech_Republic	all	Coal	Lignite	2	1950	0.013	0.013	40	40	1960	0.037	2.5	4	10	1.438
Europe	Denmark	all	Coal	Lignite	1	1938	0.0095	0.0095	34	34	1960	0.037	12	4	10	0.5
Europe	France	all	Coal	Lignite	1	1813	0.00019	0.0019	45	30	1950	0.037	2	4	10	1.8
Europe	Germany	all	Coal	Lignite	1	1817	0.000475	0.0095	30	20	2000	0.037	2.8	4	10	240						1928	1930	0.6	1945	1946	0.8
Europe	Germany	all	Coal	Lignite	2	1990	0.0095	0.095	40	40	2000	0.037	10	4	10	168.5
Europe	Greece	all	Coal	Lignite	1	1936	0.00095	0.0095	35	35	2000	0.037	7	4	10	24
Europe	Greece	all	Coal	Lignite	2	2010	0.0475	0.0475	35	35	2000	0.037	7	4	10	3.85
Europe	Hungary	all	Coal	Lignite	1	1920	0.0013	0.026	40	40	1960	0.037	2	4	10	7.15
Europe	Poland	all	Coal	Lignite	1	1907	0.000475	0.0095	30	60	2000	0.037	4.8	4	10	34.5
Europe	Poland	all	Coal	Lignite	2	1995	0.0095	0.0095	30	30	2000	0.037	10	4	10	11.5
Europe	Romania	all	Coal	Lignite	1	1940	0.000475	0.00475	20	20	2000	0.037	6.5	4	10	8
Europe	Romania	all	Coal	Lignite	2	1960	0.000475	0.00475	30	30	2000	0.037	6	4	10	24.3
Europe	Slovakia	all	Coal	Lignite	1	2006	0.00156	0.00156	30	30	1960	0.037	2.5	4	10	0.015
Europe	Spain	all	Coal	Lignite	1	1941	0.00095	0.0095	30	30	1980	0.037	7	4	10	4.6
Europe	Turkey	all	Coal	Lignite	1	1947	0.000475	0.0095	30	40	1980	0.037	9	4	10	24.3						1997	2002	0.65
Europe	UK	England_and_Wales	Coal	Lignite	1	1946	0.00285	0.00285	3	3	1980	0.037	12	4	10	0.0006
Europe	UK	Northern_Ireland	Coal	Lignite	1	1940	2.85e-05	2.85e-05	14	14	2000	0.037	11	4	10	9e-05
Europe	Czech_Republic	all	Coal	Sub-bituminous	1	1803	0.00065	0.026	30	40	1960	0.037	2.5	4	10	18
Europe	Czech_Republic	all	Coal	Sub-bituminous	2	1903	0.0065	0.026	35	35	1960	0.037	4.4	4	10	72
Europe	Czech_Republic	all	Coal	Sub-bituminous	3	1995	0.065	0.065	30	30	1960	0.037	6	4	10	33
Europe	Hungary	all	Coal	Sub-bituminous	1	1850	0.0013	0.026	30	30	1960	0.037	3.5	4	10	6
Europe	Hungary	all	Coal	Sub-bituminous	2	1915	0.0013	0.026	30	30	1960	0.037	5	4	10	13.4
Europe	Romania	all	Coal	Sub-bituminous	1	1909	0.004125	0.004125	30	30	2020	0.037	8	4	10	0.9
Europe	Romania	all	Coal	Sub-bituminous	2	1950	0.00495	0.00495	80	80	2020	0.037	5	4	10	0.7
Europe	Slovakia	all	Coal	Sub-bituminous	1	1990	0.026	0.026	80	80	1960	0.037	4.4	4	10	3.5
Europe	Germany	all	Oil	Kerogen	1	1950	0.000573	0.000573	40	40	2050	0.037	10	4	10	0.07
Europe	UK	Scotland	Oil	Kerogen	1	1880	0.00573	0.00573	80	80	2050	0.037	10	4	10	0.68
Middle_East	Iran	all	Coal	Bituminous	1	1965	0.024	0.024	60	60	1980	0.037	3	4	10	1.1
Middle_East	Iran	all	Coal	Bituminous	2	2002	0.024	0.024	50	70	1980	0.037	3	4	10	1.2
Middle_East	Lebanon	all	Coal	Lignite	1	1941	0.0019	0.0019	35	35	1980	0.037	10	4	10	0.00016
North_America	USA	Pennsylvania	Coal	Anthracite	1	1795	0.0015	0.03	30	70	2010	0.037	2.7	4	10	153.01
North_America	USA	Arkansas	Coal	Anthracite	1	1992	0.003	0.003	5	5	2010	0.037	2.7	4	10	0.00283
North_America	USA	Pennsylvania	Coal	Bituminous	1	1814	0.0012	0.24	30	70	1980	0.037	3.4	4	10	303.54						1916	1921	0.5	1925	1934	0.4	1935	1937	1.2
North_America	USA	Arkansas	Coal	Bituminous	1	1890	0.012	0.012	60	60	1980	0.037	3.4	4	10	2.326
North_America	USA	Michigan	Coal	Bituminous	1	1895	0.0144	0.0144	55	55	1980	0.037	3.4	4	10	1.036
North_America	USA	Kentucky$East	Coal	Bituminous	1	1878	0.012	0.24	30	30	1980	0.037	3.5	4	10	172						1929	1933	0.4	1945	1954	0.7	2008	2012	0.3
North_America	USA	Kentucky$East	Coal	Bituminous	2	2020	0.012	0.24	30	30	1980	0.037	3.5	4	10	3.42
North_America	USA	West_Virginia	Coal	Bituminous	1	1860	0.012	0.24	60	60	1980	0.037	7.4	4	10	205
North_America	USA	West_Virginia	Coal	Bituminous	2	1958	0.048	0.24	30	40	1980	0.037	7.3	4	10	130
North_America	USA	West_Virginia	Coal	Bituminous	3	2020	0.048	0.24	30	40	1980	0.037	7.3	4	10	54.11
North_America	USA	Ohio	Coal	Bituminous	1	1858	0.012	0.048	30	60	1980	0.037	4.2	4	10	30
North_America	USA	Ohio	Coal	Bituminous	2	1905	0.012	0.048	30	60	1980	0.037	4.2	4	10	54
North_America	USA	Ohio	Coal	Bituminous	3	1970	0.012	0.048	30	60	1980	0.037	4.2	4	10	95.97
North_America	USA	Iowa	Coal	Bituminous	1	1868	0.0144	0.0144	30	50	1980	0.037	4.3	4	10	7.2
North_America	USA	Iowa	Coal	Bituminous	2	1945	0.0144	0.0144	50	50	1980	0.037	4	4	10	0.94
North_America	USA	Maryland	Coal	Bituminous	1	1849	0.0024	0.024	30	50	1980	0.037	3.75	4	10	5.5
North_America	USA	Maryland	Coal	Bituminous	2	1945	0.0024	0.024	30	50	1980	0.037	4.8	4	10	4.13
North_America	USA	Virginia	Coal	Bituminous	1	1867	0.0024	0.024	30	50	1980	0.037	2.6	4	10	62.26
North_America	USA	Tennessee	Coal	Bituminous	1	1860	0.0024	0.024	30	50	1980	0.037	4.6	4	10	5.58
North_America	USA	Tennessee	Coal	Bituminous	2	1900	0.0024	0.024	30	50	1980	0.037	3.5	4	10	10.5
North_America	USA	Georgia	Coal	Bituminous	1	1870	0.0024	0.0024	30	30	1980	0.037	2.6	4	10	0.264
North_America	USA	Alabama	Coal	Bituminous	1	1872	0.012	0.12	30	50	1980	0.037	3.7	4	10	24						1917	1926	0.1
North_America	USA	Alabama	Coal	Bituminous	2	1946	0.012	0.12	30	50	1980	0.037	5.2	4	10	23
North_America	USA	Alabama	Coal	Bituminous	3	2020	0.012	0.12	30	50	1980	0.037	5.2	4	10	14.43
North_America	USA	Illinois	Coal	Bituminous	1	1834	0.0024	0.24	30	60	1980	0.037	3.25	4	10	151.45						1920	1928	0.3
North_America	USA	Indiana	Coal	Bituminous	1	1847	0.0024	0.24	30	60	1980	0.037	3	4	10	50						1921	1932	0.35
North_America	USA	Indiana	Coal	Bituminous	2	1963	0.0024	0.24	30	60	1980	0.037	2.2	4	10	82.5
North_America	USA	Kansas	Coal	Bituminous	1	1850	0.0024	0.024	30	60	1980	0.037	3.25	4	10	6.64
North_America	USA	Kentucky$West	Coal	Bituminous	1	1870	0.0024	0.24	30	60	1980	0.037	5.5	4	10	5
North_America	USA	Kentucky$West	Coal	Bituminous	2	1890	0.0024	0.24	30	60	1980	0.037	4.4	4	10	57
North_America	USA	Kentucky$West	Coal	Bituminous	3	2005	0.0024	0.24	30	30	1980	0.037	5.5	4	10	16.3
North_America	USA	Missouri	Coal	Bituminous	1	1888	0.024	0.024	90	90	1980	0.037	5.5	4	10	9.53
North_America	USA	Oklahoma	Coal	Bituminous	1	1875	0.0024	0.024	25	25	1980	0.037	5.5	4	10	2.8
North_America	USA	Oklahoma	Coal	Bituminous	2	1917	0.0024	0.024	25	25	1980	0.037	5.5	4	10	1.7
North_America	USA	Oklahoma	Coal	Bituminous	3	1970	0.048	0.048	55	55	1980	0.037	5.5	4	10	3.12
North_America	USA	Arizona	Coal	Bituminous	1	1968	0.0912	0.0912	40	40	1980	0.037	5.5	4	10	10
North_America	USA	Arizona	Coal	Bituminous	2	2015	0.048	0.12	30	50	1980	0.037	5.5	4	10	4.62
North_America	USA	Utah	Coal	Bituminous	1	1892	0.0048	0.024	30	40	1980	0.037	5.5	4	10	7.2						1920	1931	0.3
North_America	USA	Utah	Coal	Bituminous	2	1970	0.0912	0.0912	40	40	1980	0.037	6.2	4	10	19.83
North_America	USA	New_Mexico	Coal	Bituminous	1	1880	0.0024	0.024	30	40	1980	0.037	5.5	4	10	1.22
North_America	USA	New_Mexico	Coal	Bituminous	2	1963	0.012	0.072	30	30	1980	0.037	5.5	4	10	10
North_America	USA	New_Mexico	Coal	Bituminous	3	2010	0.12	0.12	10	10	1980	0.037	5.5	4	10	4
North_America	USA	Colorado	Coal	Bituminous	1	1865	0.0024	0.12	30	60	1980	0.037	4.3	4	10	8.5
North_America	USA	Colorado	Coal	Bituminous	2	1968	0.0024	0.12	30	30	1980	0.037	6.1	4	10	18
North_America	USA	Colorado	Coal	Bituminous	3	2010	0.0024	0.12	30	30	1980	0.037	6.1	4	10	2.71
North_America	USA	Wyoming	Coal	Bituminous	1	1994	0.072	0.072	15	15	1980	0.037	4.3	4	10	0.48
North_America	USA	Texas	Coal	Bituminous	1	1994	0.024	0.024	15	15	1980	0.037	4.3	4	10	0.051
North_America	USA	Washington	Coal	Bituminous	1	1994	0.012	0.012	15	15	1980	0.037	4.3	4	10	0.021
North_America	USA	Montana	Coal	Bituminous	1	2009	0.24	0.24	15	15	1980	0.037	4.3	4	10	0.112
North_America	USA	Montana	Coal	Sub-bituminous	1	1863	0.000825	0.0165	30	50	1980	0.037	3.2	4	10	3
North_America	USA	Montana	Coal	Sub-bituminous	2	1968	0.1485	0.1485	70	70	1980	0.037	10	4	10	35.52
North_America	USA	Wyoming	Coal	Sub-bituminous	1	1973	0.165	1.65	30	30	1980	0.037	3.2	4	10	250
North_America	USA	Wyoming	Coal	Sub-bituminous	2	2015	0.165	0.165	30	30	1980	0.037	3.2	4	10	47.1
North_America	USA	Alaska	Coal	Sub-bituminous	1	1933	0.00165	0.0165	30	60	1980	0.037	1.8	4	10	1.7
North_America	USA	Washington	Coal	Sub-bituminous	1	1880	0.0033	0.0165	30	60	1980	0.037	5.5	4	10	2
North_America	USA	Washington	Coal	Sub-bituminous	2	1968	0.03465	0.03465	30	60	1980	0.037	5.5	4	10	2.57
North_America	USA	Colorado	Coal	Sub-bituminous	1	1880	0.0033	0.0165	30	60	1980	0.037	4.5	4	10	2
North_America	USA	Colorado	Coal	Sub-bituminous	2	1965	0.0165	0.0165	30	60	1980	0.037	6.5	4	10	4.9
North_America	USA	New_Mexico	Coal	Sub-bituminous	1	1880	0.0033	0.0165	30	60	1980	0.037	4.5	4	10	1
North_America	USA	New_Mexico	Coal	Sub-bituminous	2	1962	0.00495	0.0825	30	35	1980	0.037	5.5	4	10	8
North_America	USA	New_Mexico	Coal	Sub-bituminous	3	2015	0.00495	0.0825	30	35	1980	0.037	5.5	4	10	4.67
North_America	USA	North_Dakota	Coal	Lignite	1	1900	0.0019	0.0095	30	60	1970	0.037	2.9	4	10	1.25
North_America	USA	North_Dakota	Coal	Lignite	2	1969	0.019	0.095	30	50	1970	0.037	5	4	10	11.1
North_America	USA	North_Dakota	Coal	Lignite	3	2020	0.019	0.095	30	50	1970	0.037	5	4	10	2.82
North_America	USA	South_Dakota	Coal	Lignite	1	1928	0.000475	0.000475	30	30	1970	0.037	2.9	4	10	0.0071
North_America	USA	Texas	Coal	Lignite	1	1880	0.000475	0.000475	30	30	1970	0.037	8	4	10	0.6
North_America	USA	Texas	Coal	Lignite	2	1970	0.095	0.095	35	35	1970	0.037	7	4	10	14.8
North_America	USA	Texas	Coal	Lignite	3	2008	0.114	0.114	35	35	1970	0.037	7	4	10	6.5
North_America	USA	Louisiana	Coal	Lignite	1	1983	0.011875	0.011875	65	65	1970	0.037	5	4	10	2.34
North_America	USA	Mississippi	Coal	Lignite	1	2000	0.0304	0.0304	65	65	1970	0.037	5	4	10	0.54
North_America	USA	Montana	Coal	Lignite	1	1992	0.00171	0.00171	40	40	1970	0.037	5	4	10	0.109
North_America	USA	Wyoming	Oil	Natural_Bitumen	1	2030	0.00573	0.00573	40	40	2050	0.037	10	4	10	0.1
North_America	USA	Utah	Oil	Natural_Bitumen	1	2025	0.00573	0.0573	40	80	2050	0.037	10	4	10	27.84
North_America	USA	Texas	Oil	Natural_Bitumen	1	2025	0.00573	0.0573	40	80	2050	0.037	10	4	10	13
North_America	USA	Kentucky	Oil	Natural_Bitumen	1	2030	0.00573	0.0573	40	80	2050	0.037	10	4	10	5.34
North_America	USA	California	Oil	Natural_Bitumen	1	2030	0.00573	0.0573	40	80	2050	0.037	10	4	10	3.31
North_America	USA	Alabama	Oil	Natural_Bitumen	1	2030	0.00573	0.0573	40	80	2050	0.037	10	4	10	6.05
North_America	Canada	Nova_Scotia	Coal	Bituminous	1	1850	0.0012	0.072	70	70	1980	0.037	10	4	10	10.37
North_America	Canada	Nova_Scotia	Coal	Bituminous	2	1974	0.072	0.072	30	30	1980	0.037	7	4	10	1.7
North_America	Canada	British_Columbia	Coal	Bituminous	1	1865	0.0012	0.024	30	40	1980	0.037	3.5	4	10	3
North_America	Canada	British_Columbia	Coal	Bituminous	2	1966	0.036	0.12	50	60	1980	0.037	10	4	10	30.93
North_America	Canada	British_Columbia	Coal	Bituminous	3	2011	0.036	0.12	30	40	1980	0.037	7	4	10	27
North_America	Canada	Yukon	Coal	Bituminous	1	1903	0.00024	0.00024	30	40	1980	0.037	3.5	4	10	0.003
North_America	Canada	Yukon	Coal	Bituminous	2	1950	0.000312	0.000312	30	40	1980	0.037	3.5	4	10	0.009
North_America	Canada	New_Brunswick	Coal	Bituminous	1	1915	0.0012	0.024	30	30	1980	0.037	2.7	4	10	0.94
North_America	Canada	Alberta	Coal	Bituminous	1	1890	0.0012	0.024	30	30	1980	0.037	5	4	10	3.2
North_America	Canada	Alberta	Coal	Bituminous	2	1969	0.024	0.12	30	30	1980	0.037	5	4	10	6.03
North_America	Canada	Alberta	Coal	Sub-bituminous	1	1879	0.00165	0.0033	30	40	2020	0.037	4	4	10	2.5
North_America	Canada	Alberta	Coal	Sub-bituminous	2	1945	0.0033	0.0165	30	50	2020	0.037	5.7	4	10	14.7
North_America	Canada	Alberta	Coal	Sub-bituminous	3	2002	0.099	0.099	30	50	2020	0.037	5.7	4	10	5.8
North_America	Canada	Manitoba	Coal	Lignite	1	1929	1.9e-05	1.9e-05	10	10	2020	0.037	4	4	10	0.00025
North_America	Canada	Saskatchewan	Coal	Lignite	1	1902	0.000475	0.0095	30	45	1980	0.037	3.3	4	10	0.9
North_America	Canada	Saskatchewan	Coal	Lignite	2	1965	0.00475	0.0285	30	45	1980	0.037	6.8	4	10	4.4
North_America	Canada	Saskatchewan	Coal	Lignite	3	2015	0.00475	0.0095	30	45	1980	0.037	7	4	10	1.45
North_America	Canada	Alberta$Mining	Oil	Natural_Bitumen	1	1967	0.0573	0.0573	80	80	2050	0.037	10	4	10	286.5
North_America	Canada	Alberta$In-situ	Oil	Natural_Bitumen	1	1979	0.14898	0.14898	40	40	2050	0.037	3	4	10	1719
North_America	Canada	Alberta	Oil	Extra_Heavy	1	2025	0.00573	0.00573	40	40	2050	0.037	3	4	10	0.021
North_America	Canada	Saskatchewan	Oil	Extra_Heavy	1	2025	0.00573	0.00573	40	40	2050	0.037	3	4	10	0.021
South_America	Peru	all	Coal	Anthracite	1	1940	0.0015	0.0015	70	70	2010	0.037	10	4	10	0.1
South_America	Argentina	all	Coal	Bituminous	1	1947	0.0012	0.0048	30	40	1980	0.037	7	4	10	0.5
South_America	Brazil	all	Coal	Bituminous	1	1915	0.0012	0.024	30	60	1980	0.037	5	4	10	7
South_America	Brazil	all	Coal	Bituminous	2	2020	0.0012	0.024	30	60	1980	0.037	5	4	10	1
South_America	Chile	all	Coal	Bituminous	1	1890	0.0024	0.012	30	60	1960	0.037	3	4	10	3.4
South_America	Colombia	all	Coal	Bituminous	1	1950	0.0012	0.24	30	50	2020	0.037	7.3	4	10	111.6
South_America	Mexico	all	Coal	Bituminous	1	1935	0.0012	0.024	30	50	1960	0.037	3.8	4	10	51.4						1997	2006	0.7
South_America	Peru	all	Coal	Bituminous	1	1899	0.00096	0.00096	110	110	1960	0.037	10	4	10	0.48
South_America	Venezuela	all	Coal	Bituminous	1	1986	0.024	0.12	20	30	2000	0.037	10	4	10	3.7
South_America	Brazil	all	Coal	Lignite	1	1920	0.000475	0.0019	35	45	1980	0.037	3	4	10	1.6
South_America	Brazil	all	Coal	Lignite	2	2010	0.000475	0.0019	35	45	1980	0.037	3	4	10	0.3
South_America	Chile	all	Coal	Lignite	1	1897	0.000475	0.0019	30	40	1990	0.037	1	4	10	0.28
South_America	Chile	all	Coal	Lignite	2	2010	0.00095	0.019	30	60	2020	0.037	4	4	10	0.67
South_America	Venezuela	all	Oil	Extra_Heavy	1	1976	0.14898	0.14898	40	40	2050	0.037	3	4	10	1432.5
South_America	Brazil	all	Oil	Kerogen	1	1988	0.0071625	0.0071625	30	30	2050	0.037	10	4	10	0.17
FSU	Donetsk	Donetsk	Coal	Black	1	1867	0.013	0.65	40	30	2000	0.037	4	4	10	169						1915	1918	0.1	1919	1921	2	1940	1942	0.1	1943	1945	2	1990	1993	0.23
FSU	Luhansk	Luhansk	Coal	Black	1	1872	0.013	0.65	40	30	2000	0.037	4	4	10	117						1915	1918	0.1	1919	1921	2	1940	1942	0.1	1943	1945	2	1990	1993	0.23
FSU	Ukraine	all	Coal	Black	1	1938	0.013	0.039	30	60	2000	0.037	5	4	10	28						1977	1981	0.25	1982	1988	1
FSU	Ukraine	all	Coal	Black	2	2008	0.039	0.039	30	30	2000	0.037	5	4	10	6.81
FSU	Ukraine	all	Coal	Lignite	1	1948	0.0095	0.019	30	40	1980	0.037	7.5	4	10	2.3
FSU	Crimea	Crimea	Coal	Black	1	1949	0.0095	0.019	30	40	1980	0.037	7.5	4	10	0.0012
FSU	Kazakhstan	Karaganda	Coal	Black	1	1930	0.052	0.052	40	40	2000	0.037	5	4	10	59						1991	1995	0.35
FSU	Kazakhstan	Karaganda	Coal	Black	2	2005	0.26	0.26	40	40	2000	0.037	6	4	10	14.59
FSU	Kazakhstan	Pavlodar	Coal	Black	1	1947	0.052	0.052	30	50	2000	0.037	7.5	4	10	85						1988	1999	0.15
FSU	Kazakhstan	Pavlodar	Coal	Black	2	2017	0.052	0.052	30	50	2000	0.037	7	4	10	14.41
FSU	Kazakhstan	East_Kazakhstan	Coal	Black	1	1991	0.026	0.026	34	34	2000	0.037	9.5	4	10	4.5
FSU	Kazakhstan	Other	Coal	Black	1	2008	0.078	0.078	20	20	2000	0.037	5.5	4	10	0.55
FSU	Kazakhstan	Other	Coal	Black	2	2020	0.052	0.052	20	20	2000	0.037	5.5	4	10	0.71
FSU	Kazakhstan	Pavlodar	Coal	Lignite	1	1949	0.0019	0.0019	30	50	2000	0.037	6.5	4	10	2.88						1987	1997	0.05
FSU	Kazakhstan	Kostanay	Coal	Lignite	1	1987	0.00665	0.00665	30	50	2000	0.037	6.5	4	10	0.035
FSU	Kazakhstan	Kostanay	Coal	Lignite	2	2020	0.00665	0.00665	30	50	2000	0.037	6.5	4	10	0.065
FSU	Kyrgyzstan	all	Coal	Black	1	1953	0.01898	0.01898	40	40	2000	0.037	6.5	4	10	1.6
FSU	Kyrgyzstan	all	Coal	Black	2	2016	0.0026	0.01898	40	40	2000	0.037	5	4	10	0.52
FSU	Kyrgyzstan	all	Coal	Lignite	1	1943	0.0209	0.0209	60	60	2000	0.037	6.5	4	10	1
FSU	Kyrgyzstan	all	Coal	Lignite	2	2009	0.007125	0.007125	30	30	2000	0.037	5	4	10	0.8
FSU	Georgia	all	Coal	Sub_Bituminous	1	1943	0.02145	0.02145	50	50	2000	0.037	6.5	4	10	1.35
FSU	Georgia	all	Coal	Sub_Bituminous	2	2020	0.02145	0.02145	50	50	2000	0.037	6.5	4	10	1
FSU	Uzbekistan	all	Coal	Black	1	2008	0.0104	0.0104	50	50	2000	0.037	6.5	4	10	0.19
FSU	Uzbekistan	all	Coal	Lignite	1	1945	0.0095	0.0095	100	100	2000	0.037	6.5	4	10	5.23						1990	1993	-0.3
FSU	Tajikistan	all	Coal	Bituminous	1	1948	0.02232	0.02232	80	80	2000	0.037	6.5	4	10	0.9
FSU	Tajikistan	all	Coal	Bituminous	2	2009	0.0192	0.0192	40	40	2000	0.037	6.5	4	10	3.9
FSU	Tajikistan	all	Coal	Sub_Bituminous	1	2007	0.000825	0.000825	80	80	2000	0.037	6.5	4	10	0.015
FSU	Moldova	all	Coal	Bituminous	1	1992	0.012	0.012	80	80	2000	0.037	6.5	4	10	0.016
FSU	Turkmenistan	all	Coal	Bituminous	1	1942	0.0006	0.0006	80	80	2000	0.037	6.5	4	10	0.006
FSU	Russia	Central	Coal	Lignite	1	1920	0.0095	0.0095	40	40	2000	0.037	8.5	4	10	15.38
FSU	Russia	Northwestern$Komi	Coal	Black	1	1941	0.078	0.13	50	50	2000	0.037	6.5	4	10	35
FSU	Russia	Northwestern$Komi	Coal	Black	2	2017	0.078	0.13	30	30	2000	0.037	6.5	4	10	7.48
FSU	Russia	Northwestern$Murmansk	Coal	Black	1	1965	0.013	0.013	50	50	2000	0.037	6.5	4	10	0.47
FSU	Russia	Northwestern$Novgorod	Coal	Brown	1	1950	0.065	0.065	50	50	2000	0.037	6.5	4	10	0.01
FSU	Russia	Volga$Bashkortostan	Coal	Lignite	1	1953	0.0095	0.019	27	27	2000	0.037	9.5	4	10	1.72
FSU	Russia	Volga$Orenburg	Coal	Brown	1	1980	0.039	0.039	27	27	2000	0.037	9.5	4	10	0.59
FSU	Russia	Volga$Perm	Coal	Black	1	1922	0.026	0.026	40	40	2000	0.037	7.5	4	10	12.11
FSU	Russia	Ural$Sverdlovsk	Coal	Brown	1	1928	0.0052	0.0052	23	23	2000	0.037	8.5	4	10	8
FSU	Russia	Ural$Sverdlovsk	Coal	Brown	2	1970	0.026	0.026	40	40	2000	0.037	8.5	4	10	2.02
FSU	Russia	Ural$Chelyabinsk	Coal	Brown	1	1925	0.013	0.013	45	45	2000	0.037	8.5	4	10	12.02
FSU	Russia	Far_Eastern$Buryatia	Coal	Black	1	1965	0.026	0.026	40	40	2000	0.037	7.5	4	10	3
FSU	Russia	Far_Eastern$Buryatia	Coal	Black	2	2011	0.104	0.104	40	40	2000	0.037	7.5	4	10	2.2
FSU	Russia	Siberian$Tuva	Coal	Black	1	1955	0.0052	0.0052	30	30	2000	0.037	4	4	10	0.8
FSU	Russia	Siberian$Tuva	Coal	Black	2	1995	0.0052	0.0052	30	30	2000	0.037	4	4	10	0.75
FSU	Russia	Siberian$Khakassia	Coal	Black	1	1940	0.026	0.026	40	40	2000	0.037	3	4	10	10
FSU	Russia	Siberian$Khakassia	Coal	Black	2	2001	0.078	0.13	30	30	2000	0.037	4.5	4	10	29
FSU	Russia	Siberian$Altai_Krai	Coal	Brown	1	2004	0.0013	0.0013	20	20	2000	0.037	5	4	10	0.007
FSU	Russia	Siberian$Krasnoyarsk	Coal	Lignite	1	1938	0.0095	0.0475	45	45	2000	0.037	6.5	4	10	26						1990	2000	0.3	2006	2014	0.3
FSU	Russia	Siberian$Krasnoyarsk	Coal	Lignite	2	2013	0.0475	0.0475	45	45	2000	0.037	6.5	4	10	7.83
FSU	Russia	Siberian$Irkutsk	Coal	Black	1	1938	0.078	0.13	40	40	2000	0.037	4	4	10	30
FSU	Russia	Siberian$Irkutsk	Coal	Black	2	2008	0.078	0.13	40	40	2000	0.037	4	4	10	16.19
FSU	Russia	Siberian$Kemerovo	Coal	Black	1	1922	0.078	0.13	50	50	2000	0.037	6.5	4	10	210						1990	1993	0.4
FSU	Russia	Siberian$Kemerovo	Coal	Black	2	1990	0.26	0.26	40	40	2000	0.037	6.5	4	10	310
FSU	Russia	Siberian$Novosibirsk	Coal	Black	1	1973	0.0052	0.0052	20	20	2000	0.037	6	4	10	0.4
FSU	Russia	Siberian$Novosibirsk	Coal	Black	2	2001	0.0052	0.026	15	15	2000	0.037	7	4	10	12.6
FSU	Russia	Far_Eastern$Zabaykalsky	Coal	Brown	1	1933	0.013	0.026	40	40	2000	0.037	2.1	4	10	19.39
FSU	Russia	Far_Eastern$Zabaykalsky	Coal	Lignite	1	1992	9.5e-05	9.5e-05	45	45	2000	0.037	6.5	4	10	0.0009
FSU	Russia	Far_Eastern$Yakutia	Coal	All	1	1980	0.117	0.117	90	90	2000	0.037	5	4	10	23.4
FSU	Russia	Far_Eastern$Primorsky	Coal	All	1	1950	0.0975	0.0975	70	70	2000	0.037	5	4	10	14.4
FSU	Russia	Far_Eastern$Primorsky	Coal	All	2	2018	0.0975	0.0975	40	40	2000	0.037	5	4	10	5.83
FSU	Russia	Far_Eastern$Khabarovsk	Coal	Black	1	1946	0.0026	0.026	40	40	2000	0.037	6.5	4	10	1.9
FSU	Russia	Far_Eastern$Khabarovsk	Coal	Black	2	2000	0.0026	0.078	50	50	2000	0.037	5	4	10	11.1
FSU	Russia	Far_Eastern$Amur	Coal	Brown	1	1929	0.0065	0.013	30	30	2000	0.037	5	4	10	6.5
FSU	Russia	Far_Eastern$Amur	Coal	Brown	2	2000	0.0156	0.0156	40	40	2000	0.037	3	4	10	3.04
FSU	Russia	Far_Eastern$Kamchatka	Coal	Brown	1	1947	0.00013	0.00013	70	70	2000	0.037	5	4	10	0.027
FSU	Russia	Far_Eastern$Magadan	Coal	Black	1	1946	0.0026	0.026	32	32	2000	0.037	6.5	4	10	1.95
FSU	Russia	Far_Eastern$Magadan	Coal	Black	2	2004	0.0104	0.0104	70	70	2000	0.037	6.5	4	10	0.54
FSU	Russia	Far_Eastern$Sakhalin	Coal	Black	1	1917	0.0026	0.026	45	45	2000	0.037	6.5	4	10	6.7
FSU	Russia	Far_Eastern$Sakhalin	Coal	Black	2	1999	0.013	0.026	25	25	2000	0.037	7.5	4	10	6.3
FSU	Russia	Far_Eastern$Jewish_AO	Coal	Brown	1	1999	0.0013	0.0013	20	20	2000	0.037	5	4	10	0.01
FSU	Russia	Far_Eastern$Chukotka_AO	Coal	Black	1	1962	0.0052	0.0052	30	30	2000	0.037	4.5	4	10	1.03						1993	1995	0.15
FSU	Russia	North_Caucasian$Karachay-Cherkessia	Coal	Black	1	1965	0.0026	0.0026	50	50	2000	0.037	4.5	4	10	0.062
FSU	Russia	Southern$Rostov	Coal	Black	1	1933	0.26	0.26	10	10	2000	0.037	6	4	10	3
FSU	Russia	Southern$Rostov	Coal	Black	2	1945	0.286	0.286	50	50	2000	0.037	6	4	10	39.5
FSU	Russia	Southern$Rostov	Coal	Black	3	2004	0.052	0.052	40	40	2000	0.037	6	4	10	6.15
FSU	Estonia	all	Oil	Kerogen	1	1940	0.00573	0.00573	62	62	2050	0.037	10	4	10	0.9
FSU	Estonia	all	Oil	Kerogen	2	1997	0.00573	0.00573	65	65	2050	0.037	10	4	10	4.83
FSU	Russia	all	Oil	Kerogen	1	1953	0.006876	0.006876	46	46	2050	0.037	10	4	10	0.69
FSU	Kazakhstan	all	Oil	Natural_Bitumen	1	2040	0.00573	0.0573	40	80	2050	0.037	10	4	10	312.53

## Sheet: Field
Continent	Country	Region	Mineral	type	Number	Start year	when parity	ramp up time	URRtor0	URRtoURRr	powernum	Max field size	how many fields	how many OGREs	OGRE rate	URR	Abort	Max Capacity	Year dynamics changes	new when parity	new maximum capacity	Disruption start year	Disruption end year	Disruption reduction	Disruption start year	Disruption end year	Disruption reduction	Disruption start year	Disruption end year	Disruption reduction	Disruption start year	Disruption end year	Disruption reduction	Disruption start year	Disruption end year	Disruption reduction
Africa	Algeria	all	Oil	Conventional	1	1960	0.95	1	0.05	0.625	0.35	20	181.404	1	3	103.4
Africa	Algeria	all	Oil	Conventional	2	1985	0.95	1	0.05	0.625	0.35	20	82.4561	1	3	47
Africa	Algeria	all	Oil	Conventional	3	1997	0.95	1	0.1	0.625	0.4	20	78.9474	1	3	50
Africa	Algeria	all	Oil	Conventional	4	2015	0.95	1	0.1	0.625	0.4	20	115.789	1	3	60.75
Africa	Angola	all	Oil	Conventional	1	1984	0.95	1	0.08	0.625	0.4	20	82.4561	1	3	47
Africa	Angola	all	Oil	Conventional	2	2002	0.95	1	0.15	0.625	0.35	20	61.4035	1	3	46.09
Africa	Benin	all	Oil	Conventional	1	1983	0.95	1	0.09	0.625	0.45	20	1	1	3	0.166
Africa	Cameroon	all	Oil	Conventional	1	1979	0.95	1	0.1	0.625	0.45	20	15	1	3	8.5
Africa	Cameroon	all	Oil	Conventional	2	2005	0.95	1	0.1	0.625	0.45	20	1	1	3	0.25
Africa	Chad	all	Oil	Conventional	1	2003	0.95	1	0.16	0.625	0.35	20	1	1	3	2.2
Africa	Chad	all	Oil	Conventional	2	2008	0.95	1	0.1	0.625	0.35	20	2	1	3	1.47
Africa	Congo	all	Oil	Conventional	1	1972	0.95	1	0.065	0.625	0.35	20	100	10	3	36.34
Africa	Egypt	all	Oil	Conventional	1	1966	0.95	1	0.17	0.625	0.35	20	3.33333	1	5	5
Africa	Egypt	all	Oil	Conventional	2	1975	0.95	1	0.06	0.625	0.4	20	166.667	1	5	78
Africa	Egypt	all	Oil	Conventional	3	2008	0.95	1	0.06	0.625	0.4	20	33.3333	1	5	20
Africa	Egypt	all	Oil	Conventional	4	2018	0.95	1	0.06	0.625	0.4	20	83.3333	1	5	44.78
Africa	Equatorial_Guinea	all	Oil	Conventional	1	1999	0.95	1	0.1	0.4	0.35	20	7	1	5	10.46
Africa	Ethiopia	all	Oil	Conventional	1	2000	0.95	1	0.9	0.1	0.35	20	1	1	5	0.011
Africa	Gabon	all	Oil	Conventional	1	1967	0.95	1	0.075	0.625	0.35	20	22.807	1	5	13
Africa	Gabon	all	Oil	Conventional	2	1988	0.95	1	0.075	0.625	0.35	20	26.3158	1	5	15
Africa	Gabon	all	Oil	Conventional	3	2013	0.95	1	0.075	0.625	0.35	20	8.77193	1	5	4.95
Africa	Ghana	all	Oil	Conventional	1	1978	0.95	1	0.08	0.4	0.35	20	1	1	5	0.05
Africa	Ghana	all	Oil	Conventional	2	1994	0.95	1	0.075	0.4	0.35	20	3	1	5	0.22
Africa	Ghana	all	Oil	Conventional	3	2010	0.95	1	0.075	0.4	0.35	20	15	1	5	5.43
Africa	Ivory_Coast	all	Oil	Conventional	1	1980	0.95	1	0.12	0.3	0.35	20	1	1	5	0.4
Africa	Ivory_Coast	all	Oil	Conventional	2	1995	0.95	1	0.12	0.625	0.5	20	4	1	5	0.3
Africa	Ivory_Coast	all	Oil	Conventional	3	2003	0.95	1	0.12	0.625	0.5	20	3	1	5	1.18
Africa	Libya	all	Oil	Conventional	1	1962	0.95	1	0.09	0.625	0.4	20	708.333	1	5	300						1969	1972	0.7	1975	1982	0.9	1991	2000	1.5
Africa	Libya	all	Oil	Conventional	2	2002	0.95	1	0.2	0.625	0.4	20	16.6667	1	5	14
Africa	Libya	all	Oil	Conventional	3	2018	0.95	1	0.075	0.625	0.35	20	91.6667	1	5	54.66
Africa	Mauritania	all	Oil	Conventional	1	2005	0.95	1	0.15	0.8	0.35	20	1	1	5	0.24
Africa	Morocco	all	Oil	Conventional	1	1949	0.95	1	0.035	0.4	0.35	20	1	1	5	0.156
Africa	Niger	all	Oil	Conventional	1	2011	0.95	1	0.075	0.625	0.35	20	12	1	5	5.73
Africa	Nigeria	all	Oil	Conventional	1	1968	0.95	1	0.07	0.625	0.35	20	547.193	1	5	311.9						1972	1974	0.8	1976	1982	0.8	1984	1986	1	1991	1992	1
Africa	Nigeria	all	Oil	Conventional	2	2009	0.95	1	0.07	0.625	0.35	20	40.3509	1	5	23
Africa	South_Africa	all	Oil	Conventional	1	1981	0.95	1	0.09	0.625	0.35	20	21.0526	1	5	3.34
Africa	Sudan	South_Sudan	Oil	Conventional	1	2020	0.95	1	0.075	0.625	0.35	20	80	1	5	42.69
Africa	Sudan	Sudan	Oil	Conventional	1	1999	0.95	1	0.087	0.625	0.45	20	61.4035	1	5	33.66						2011	2012	0.1	2013	2018	10
Africa	Tunisia	all	Oil	Conventional	1	1966	0.95	1	0.06	0.625	0.5	20	20	1	5	10.07
Africa	Zaire	all	Oil	Conventional	1	1975	0.95	1	0.027	0.625	0.35	20	6	1	5	3.43
Africa	Algeria	all	Oil	Tight	1	2020	0.95	1	0.1	0.7	0.35	20	165	1	3	32.66
Africa	Egypt	all	Oil	Tight	1	2030	0.95	1	0.1	0.7	0.35	20	130	1	3	26.36
Africa	Libya	all	Oil	Tight	1	2025	0.95	1	0.1	0.7	0.35	20	750	5	3	149.55
Africa	Morocco	all	Oil	Tight	1	2030	0.95	1	0.1	0.7	0.35	20	5	1	3	1.146
Africa	Tunisia	all	Oil	Tight	1	2025	0.95	1	0.1	0.7	0.35	20	45	1	3	8.595
Africa	Algeria	all	Gas	Conventional	1	1967	0.95	1	0.05	0.625	0.35	15	240	10	6.3	165
Africa	Algeria	all	Gas	Conventional	2	2015	0.95	1	0.05	0.625	0.35	15	105	10	6	66
Africa	Angola	all	Gas	Conventional	1	1985	0.95	1	0.05	0.6	0.35	15	7.5	3	5	1
Africa	Angola	all	Gas	Conventional	2	2020	0.95	1	0.05	0.6	0.35	15	75	10	5	51.5
Africa	Benin	all	Gas	Conventional	1	2020	0.95	1	0.05	0.6	0.35	15	1.5	1	5	0.8
Africa	Cameroon	all	Gas	Conventional	1	2013	0.95	1	0.05	0.6	0.35	15	10.5	1	5	7.4
Africa	Chad	all	Gas	Conventional	1	2020	0.95	1	0.05	0.6	0.35	15	1.5	1	5	0.5
Africa	Congo	all	Gas	Conventional	1	2009	0.95	1	0.05	0.6	0.35	15	1.5	1	5	1.1
Africa	Congo	all	Gas	Conventional	2	2015	0.95	1	0.05	0.6	0.35	15	7.5	1	5	5.2
Africa	Egypt	all	Gas	Conventional	1	1980	0.95	1	0.061	0.55	0.35	15	157.5	15	5.1	105
Africa	Equatorial_Guinea	all	Gas	Conventional	1	2005	0.95	1	0.05	0.6	0.35	15	15	1	5	10
Africa	Equatorial_Guinea	all	Gas	Conventional	2	2018	0.95	1	0.05	0.6	0.35	15	4.5	1	5	2.6
Africa	Eritrea	all	Gas	Conventional	1	2020	0.95	1	0.05	0.6	0.35	15	8.4	1	5	5.6
Africa	Ethiopia	all	Gas	Conventional	1	2020	0.95	1	0.05	0.6	0.35	15	2.55	1	5	1.7
Africa	Gabon	all	Gas	Conventional	1	1966	0.95	1	0.05	0.6	0.35	15	7.5	3	3	0.15
Africa	Gabon	all	Gas	Conventional	2	2020	0.95	1	0.05	0.6	0.35	15	7.5	1	5	4.55
Africa	Ghana	all	Gas	Conventional	1	2014	0.95	1	0.05	0.6	0.35	15	1.95	1	5	1.3
Africa	Guinea-Bissau	all	Gas	Conventional	1	2020	0.95	1	0.05	0.6	0.35	15	0.3	1	5	0.2
Africa	Ivory_Coast	all	Gas	Conventional	1	1995	0.95	1	0.025	0.6	0.35	15	3.75	1	5	2.5
Africa	Libya	all	Gas	Conventional	1	1971	0.95	1	0.05	0.6	0.35	15	30	1	5	10
Africa	Libya	all	Gas	Conventional	2	2004	0.95	1	0.05	0.6	0.35	15	37.5	1	5	25						2010	2011	0.1
Africa	Libya	all	Gas	Conventional	3	2015	0.95	1	0.05	0.6	0.35	15	105	3	5	70
Africa	Madagascar	all	Gas	Conventional	1	2020	0.95	1	0.05	0.6	0.35	15	0.3	1	5	0.2
Africa	Mauritania	all	Gas	Conventional	1	2020	0.95	1	0.05	0.6	0.35	15	3.15	1	5	2.1
Africa	Morocco	all	Gas	Conventional	1	1970	0.95	1	0.05	0.6	0.35	15	1	1	5	0.08
Africa	Morocco	all	Gas	Conventional	2	2015	0.95	1	0.05	0.6	0.35	15	0.9	1	5	0.52
Africa	Mozambique	all	Gas	Conventional	1	2006	0.95	1	0.05	0.6	0.35	15	7.5	1	5	5
Africa	Mozambique	all	Gas	Conventional	2	2018	0.95	1	0.05	0.6	0.35	15	9.75	1	5	6.5
Africa	Namibia	all	Gas	Conventional	1	2020	0.95	1	0.05	0.6	0.35	15	20.1	1	5	13.4
Africa	Nigeria	all	Gas	Conventional	1	1990	0.95	1	0.05	0.6	0.35	15	393.75	10	5	262.5
Africa	Rwanda	all	Gas	Conventional	1	2020	0.95	1	0.05	0.6	0.35	15	4.35	1	5	2.9
Africa	Senegal	all	Gas	Conventional	1	1993	0.95	1	0.045	0.6	0.35	15	4.5	2	3	0.1
Africa	Seychelles	all	Gas	Conventional	1	2020	0.95	1	0.05	0.6	0.35	15	1.05	1	5	0.7
Africa	Somalia	all	Gas	Conventional	1	2020	0.95	1	0.05	0.6	0.35	15	22.65	3	5	15.1
Africa	South_Africa	all	Gas	Conventional	1	1992	0.95	1	0.06	0.6	0.35	15	2	1	3	1.5
Africa	South_Africa	all	Gas	Conventional	2	2015	0.95	1	0.06	0.6	0.35	15	9.45	3	2	4.8
Africa	Sudan	Sudan_Region	Gas	Conventional	1	2020	0.95	1	0.05	0.6	0.35	15	4.8	1	3	3.2
Africa	Tanzania	all	Gas	Conventional	1	2005	0.95	1	0.05	0.6	0.35	15	15	1	3	1
Africa	Tanzania	all	Gas	Conventional	2	2011	0.95	1	0.05	0.6	0.35	15	4.5	1	3	3
Africa	Togo	all	Gas	Conventional	1	2020	0.95	1	0.05	0.6	0.35	15	0.6	1	3	0.4
Africa	Tunisia	all	Gas	Conventional	1	1995	0.95	1	0.05	0.6	0.35	15	7.95	1	3	2.5
Africa	Tunisia	all	Gas	Conventional	2	2015	0.95	1	0.05	0.6	0.35	15	7.95	1	3	2.8
Africa	Western_Sahara	all	Gas	Conventional	1	2020	0.95	1	0.05	0.6	0.35	15	0.15	1	3	0.1
Africa	Zaire	all	Gas	Conventional	1	2020	0.95	1	0.05	0.6	0.35	15	1.65	1	3	1.1
Africa	Zimbabwe	all	Gas	Conventional	1	2015	0.95	1	0.05	0.6	0.35	15	0.6	1	3	0.4
Africa	South_Africa	all	Gas	CBM	1	2020	0.95	1	0.03	0.6	0.35	15	47.25	1	3	31.5
Africa	Algeria	all	Gas	Shale	1	2020	0.95	1	0.03	0.6	0.35	15	37.5	1	4	24.15
Africa	Libya	all	Gas	Shale	1	2030	0.95	1	0.03	0.6	0.35	15	45	1	4	30.45
Africa	South_Africa	all	Gas	Shale	1	2020	0.95	1	0.03	0.6	0.35	15	75	1	4	50.93
Africa	Tanzania	all	Gas	Shale	1	2025	0.95	1	0.03	0.6	0.35	15	7.5	1	4	5.19
Africa	Tunisia	all	Gas	Shale	1	2025	0.95	1	0.03	0.6	0.35	15	4.5	1	4	2.26
Africa	Zaire	all	Gas	Shale	1	2025	0.95	1	0.03	0.6	0.35	15	1	1	4	0.037
Africa	Algeria	all	Gas	Tight	1	2025	0.95	1	0.03	0.6	0.35	15	30	1	4	20.39
Asia	Bangladesh	all	Oil	Conventional	1	2000	0.95	1	0.055	0.625	0.35	20	1	1	5	0.25
Asia	Brunei	all	Oil	Conventional	1	1946	0.95	1	0.075	0.625	0.35	20	17.5439	1	5	6
Asia	Brunei	all	Oil	Conventional	2	1967	0.95	1	0.085	0.625	0.35	20	35.0877	1	5	11
Asia	Brunei	all	Oil	Conventional	3	1990	0.95	1	0.075	0.625	0.35	20	17.5439	1	5	4.5
Asia	Brunei	all	Oil	Conventional	4	1999	0.95	1	0.095	0.625	0.35	20	35.0877	1	5	5
Asia	Burma	all	Oil	Conventional	1	1945	0.95	1	0.05	0.625	0.35	20	100	10	3.5	4.25						1983	1997	0.3
Asia	East_Timor	all	Oil	Conventional	1	2003	0.95	1	0.08	0.625	0.35	20	3	1	3.5	3
Asia	India	all	Oil	Conventional	1	1965	0.95	1	0.06	0.625	0.35	20	24.5614	1	3.5	14
Asia	India	all	Oil	Conventional	2	1980	0.95	1	0.046	0.625	0.35	20	120.702	1	3.5	65
Asia	India	all	Oil	Conventional	3	2001	0.95	1	0.045	0.625	0.35	20	17.3684	1	3.5	12
Asia	India	all	Oil	Conventional	4	2008	0.95	1	0.075	0.625	0.35	20	17.3684	1	3.5	10.94
Asia	Indonesia	all	Oil	Conventional	1	1945	0.95	1	0.075	0.625	0.35	20	277.544	10	3.5	158.2
Asia	Indonesia	all	Oil	Conventional	2	2020	0.95	1	0.075	0.625	0.35	20	17.5439	1	5	9.58
Asia	Japan	all	Oil	Conventional	1	1880	0.95	1	0.02	0.625	0.35	20	16.6667	10	2.3	4
Asia	Malaysia	all	Oil	Conventional	1	1977	0.95	1	0.075	0.625	0.5	20	175.439	1	2.2	69.33
Asia	Mongolia	all	Oil	Conventional	1	2008	0.95	1	0.095	0.625	0.35	20	1	1	5	0.2
Asia	New_Zealand	all	Oil	Conventional	1	1970	0.95	1	0.075	0.625	0.35	20	5	10	3.5	2.8
Asia	New_Zealand	all	Oil	Conventional	2	2006	0.95	1	0.15	0.625	0.35	20	5	1	3.5	0.93
Asia	Pakistan	all	Oil	Conventional	1	1984	0.95	1	0.033	0.625	0.35	20	8.77193	1	3.5	6.74
Asia	PNG	all	Oil	Conventional	1	1991	0.95	1	0.085	0.625	0.35	20	1	1	3.5	7.27
Asia	Philippines	all	Oil	Conventional	1	1978	0.95	1	0.075	0.625	0.35	20	1	1	3.5	0.34
Asia	Philippines	all	Oil	Conventional	2	2001	0.95	1	0.065	0.625	0.35	20	1	1	3.5	0.94
Asia	South_Korea	all	Oil	Conventional	1	1997	0.95	1	0.075	0.625	0.35	20	1	1	3.5	0.35
Asia	South_Korea	all	Oil	Conventional	2	2006	0.95	1	0.08	0.5	0.35	20	5	1	3.5	0.53
Asia	Taiwan	all	Oil	Conventional	1	1966	0.95	1	0.075	0.625	0.35	20	5	1	3.5	0.19
Asia	Thailand	all	Oil	Conventional	1	1984	0.95	1	0.12	0.625	0.35	20	52.6316	10	3.5	19.93
Asia	Vietnam	all	Oil	Conventional	1	1990	0.95	1	0.15	0.625	0.35	20	83.3333	5	6	15.76
Asia	India	all	Oil	Tight	1	2020	0.95	1	0.1	0.7	0.35	20	110	3	3	21.77
Asia	Indonesia	all	Oil	Tight	1	2020	0.95	1	0.1	0.7	0.35	20	225	3	3	45.27
Asia	Mongolia	all	Oil	Tight	1	2030	0.95	1	0.1	0.7	0.35	20	100	1	3	19.48
Asia	Pakistan	all	Oil	Tight	1	2030	0.95	1	0.1	0.7	0.35	20	250	5	3	52.14
Asia	Afghanistan	all	Gas	Conventional	1	1967	0.95	1	0.065	0.6	0.35	15	3	1	3	2
Asia	Afghanistan	all	Gas	Conventional	2	1982	0.95	1	0.08	0.4	0.35	15	1.5	1	3	0.5
Asia	Afghanistan	all	Gas	Conventional	3	2020	0.95	1	0.05	0.6	0.35	15	32.7	1	3	21.8
Asia	Bangladesh	all	Gas	Conventional	1	1975	0.95	1	0.05	0.6	0.35	15	82.95	13	3.3	55.4
Asia	Brunei	all	Gas	Conventional	1	1973	0.95	1	0.05	0.6	0.35	15	22.5	1	3	12
Asia	Brunei	all	Gas	Conventional	2	1993	0.95	1	0.05	0.6	0.35	15	15.3	1	3	8
Asia	Brunei	all	Gas	Conventional	3	2007	0.95	1	0.05	0.6	0.35	15	6.3	1	3	4.2
Asia	Burma	all	Gas	Conventional	1	1998	0.95	1	0.05	0.6	0.5	15	39	1	3.5	26
Asia	Burma	all	Gas	Conventional	2	2020	0.95	1	0.05	0.6	0.5	15	39	1	3.5	25.8
Asia	Cambodia	all	Gas	Conventional	1	2020	0.95	1	0.05	0.6	0.35	15	3	1	3.5	1.9
Asia	India	all	Gas	Conventional	1	1987	0.95	1	0.06	0.5	0.5	15	60	1	3	52
Asia	India	all	Gas	Conventional	2	2008	0.95	1	0.08	0.5	0.35	15	40.5	1	3	26.8						2010	2012	0.2
Asia	Indonesia	all	Gas	Conventional	1	1977	0.95	1	0.05	0.6	0.5	15	225	1	5	160						2010	2012	0.9
Asia	Indonesia	all	Gas	Conventional	2	2009	0.95	1	0.06	0.6	0.5	15	121.5	1	5	81.5						2010	2012	0.02
Asia	Japan	all	Gas	Conventional	1	1960	0.95	1	0.04	0.6	0.35	15	10	1	5	4
Asia	Japan	all	Gas	Conventional	2	1990	0.95	1	0.04	0.6	0.35	15	1	1	5	4.26
Asia	Laos	all	Gas	Conventional	1	2020	0.95	1	0.05	0.6	0.35	15	1.65	1	5	1.1
Asia	Malaysia	all	Gas	Conventional	1	1988	0.95	1	0.062	0.6	0.5	15	173.25	1	5	115.5
Asia	New_Zealand	all	Gas	Conventional	1	1981	0.95	1	0.04	0.6	0.35	15	15	1	5	7.7
Asia	New_Zealand	all	Gas	Conventional	2	2007	0.95	1	0.04	0.6	0.35	15	15	1	5	2.2
Asia	Pakistan	all	Gas	Conventional	1	1970	0.95	1	0.06	0.6	0.35	15	102.45	20	4	68.3
Asia	PNG	all	Gas	Conventional	1	2015	0.95	1	0.05	0.6	0.35	15	31.5	1	3	21
Asia	Philippines	all	Gas	Conventional	1	2000	0.95	1	0.05	0.6	0.35	15	17.55	3	3	11.7
Asia	South_Korea	all	Gas	Conventional	1	2004	0.95	1	0.08	0.6	0.35	15	1	1	5	0.44
Asia	South_Korea	all	Gas	Conventional	2	2015	0.95	1	0.05	0.6	0.35	15	3	1	5	2.16
Asia	Taiwan	all	Gas	Conventional	1	1965	0.95	1	0.025	0.6	0.35	15	3	1	3	2.3
Asia	Thailand	all	Gas	Conventional	1	1985	0.95	1	0.06	0.5	0.35	15	75	8	6	50.8
Asia	Vietnam	all	Gas	Conventional	1	1998	0.95	1	0.05	0.6	0.35	15	40.5	5	5	26.3
Asia	India	all	Gas	CBM	1	2020	0.95	1	0.03	0.6	0.35	15	31.5	1	4	21
Asia	Indonesia	all	Gas	CBM	1	2015	0.95	1	0.03	0.6	0.35	15	79.5	1	4	52.5
Asia	Bangladesh	all	Gas	Shale	1	2025	0.95	1	0.03	0.6	0.35	15	5	1	4	3
Asia	East_Timor	all	Gas	Shale	1	2030	0.95	1	0.03	0.6	0.35	15	2	1	4	1.11
Asia	India	all	Gas	Shale	1	2028	0.95	1	0.03	0.6	0.35	15	10.5	1	4	6.6
Asia	Indonesia	all	Gas	Shale	1	2028	0.95	1	0.03	0.6	0.35	15	9	1	4	5.97
Asia	South_Korea	all	Gas	Shale	1	2028	0.95	1	0.03	0.6	0.35	15	1	1	4	0.185
Asia	Sri_Lanka	all	Gas	Shale	1	2030	0.95	1	0.03	0.6	0.35	15	1	1	4	1.11
Asia	Brunei	all	Gas	Tight	1	2028	0.95	1	0.03	0.6	0.35	15	3	1	4	0.74
Asia	Australia	Queensland$Surat-Bowen	Oil	Conventional	1	1962	0.95	1	0.15	0.625	0.35	20	1	1	5	0.12
Asia	Australia	Queensland$Surat-Bowen	Oil	Conventional	2	1980	0.95	1	0.11	0.625	0.35	20	30	1	5	0.186
Asia	Australia	Queensland$Cooper-Eromanga	Oil	Conventional	1	1983	0.95	1	0.038	0.8	0.35	20	1	1	5	1.393
Asia	Australia	South_Australia$Cooper-Eromanga	Oil	Conventional	1	1983	0.95	1	0.06	0.625	0.35	20	5	1	5	2.5
Asia	Australia	South_Australia$Cooper-Eromanga	Oil	Conventional	2	2012	0.95	1	0.075	0.625	0.35	20	2	1	5	0.672
Asia	Australia	South_Australia$Otway	Oil	Conventional	1	1992	0.95	1	0.1	0.625	0.35	20	1	1	5	0.0026
Asia	Australia	Victoria$Otway	Oil	Conventional	1	2006	0.95	1	0.09	0.625	0.35	20	5	1	5	0.131
Asia	Australia	Victoria$Gippsland	Oil	Conventional	1	1969	0.95	1	0.075	0.625	0.35	20	60	1	5	28.039
Asia	Australia	Tasmania$Bass	Oil	Conventional	1	2004	0.95	1	0.15	0.625	0.35	20	1	1	5	0.043
Asia	Australia	Western_Australia$Canning	Oil	Conventional	1	1985	0.95	1	0.15	0.625	0.35	20	1	1	5	0.016
Asia	Australia	Western_Australia$Carnarvon	Oil	Conventional	1	1965	0.95	1	0.075	0.625	0.35	20	6	1	5	2
Asia	Australia	Western_Australia$Carnarvon	Oil	Conventional	2	1991	0.95	1	0.08	0.625	0.35	20	100	1	5	23.261
Asia	Australia	Western_Australia$Perth	Oil	Conventional	1	2003	0.95	1	0.15	0.625	0.35	20	1	1	5	0.192
Asia	Australia	Western_Australia$Timor_Sea	Oil	Conventional	1	2000	0.95	1	0.3	0.625	0.35	20	1	1	5	0.118
Asia	Australia	Northern_Territory$Timor_Sea	Oil	Conventional	1	1999	0.95	1	0.15	0.625	0.35	20	1	1	5	1.165
Asia	Australia	Northern_Territory$Amadeus	Oil	Conventional	1	1985	0.95	1	0.075	0.625	0.35	20	2	1	5	0.08
Asia	Australia	Northern_Territory$Amadeus	Oil	Conventional	2	2020	0.95	1	0.075	0.625	0.35	20	2	1	5	0.028
Asia	Australia	Northern_Territory$Browse-Bonaparte	Oil	Conventional	1	1987	0.95	1	0.11	0.625	0.35	20	1	1	5	1.091
Asia	Australia	JPDA$Timor_Gap	Oil	Conventional	1	1999	0.95	1	0.088	0.625	0.35	20	10	1	5	0.441
Asia	Australia	South_Australia$Cooper	Oil	Tight	1	2017	0.95	1	0.1	0.7	0.35	20	30	1	3	5.73
Asia	Australia	Queensland$Cooper	Oil	Tight	1	2017	0.95	1	0.1	0.7	0.35	20	15	1	3	2.87
Asia	Australia	Western_Australia$Perth	Oil	Tight	1	2020	0.95	1	0.1	0.7	0.35	20	15	1	3	2.87
Asia	Australia	Western_Australia$Canning	Oil	Tight	1	2020	0.95	1	0.1	0.7	0.35	20	280	3	3	55.58
Asia	Australia	Northern_Territory$Georgina	Oil	Tight	1	2019	0.95	1	0.1	0.7	0.35	20	30	1	3	5.73
Asia	Australia	Northern_Territory$Beetaloo	Oil	Tight	1	2020	0.95	1	0.1	0.7	0.35	20	150	3	3	26.93
Asia	Australia	JPDA$Timor_Gap	Gas	Conventional	1	2005	0.95	1	0.0415	0.6	0.35	15	9	1	5	6.29
Asia	Australia	Northern_Territory$Amadeus	Gas	Conventional	1	1987	0.95	1	0.053	0.1	0.35	15	1	2	5	0.4
Asia	Australia	Northern_Territory$Amadeus	Gas	Conventional	2	2018	0.95	1	0.05	0.6	0.35	15	2	1	5	0.29
Asia	Australia	Queensland$Adavale	Gas	Conventional	1	1994	0.95	1	0.2	0.6	0.35	15	1.5	1	5	0.009
Asia	Australia	Queensland$Adavale	Gas	Conventional	2	2015	0.95	1	0.05	0.6	0.35	15	1.5	1	5	0.021
Asia	Australia	Queensland$Surat-Bowen	Gas	Conventional	1	1968	0.95	1	0.07	0.6	0.35	15	30	5	5	0.743
Asia	Australia	Queensland$Surat-Bowen	Gas	Conventional	2	2018	0.95	1	0.05	0.6	0.35	15	3	1	5	0.377
Asia	Australia	Queensland$Cooper-Eromanga	Gas	Conventional	1	1995	0.95	1	0.07	0.6	0.35	15	1	1	5	2.23
Asia	Australia	Queensland$Denison	Gas	Conventional	1	1990	0.95	1	0.047	0.45	0.35	15	1	1	5	0.41
Asia	Australia	South_Australia$Cooper-Eromanga	Gas	Conventional	1	1973	0.95	1	0.03	0.3	0.35	15	2	1	5	6.69
Asia	Australia	South_Australia$Otway	Gas	Conventional	1	1998	0.95	1	0.14	0.6	0.35	15	1	1	5	0.08
Asia	Australia	Victoria$Otway	Gas	Conventional	1	2005	0.95	1	0.09	0.6	0.35	15	15	1	5	2.3
Asia	Australia	Victoria$Gippsland	Gas	Conventional	1	1971	0.95	1	0.022	0.35	0.35	15	35	1	5	17.53
Asia	Australia	Western_Australia$Bonaparte-Browse	Gas	Conventional	1	2009	0.95	1	0.05	0.6	0.35	15	1.5	1	5	0.45
Asia	Australia	Western_Australia$Bonaparte-Browse	Gas	Conventional	2	2015	0.95	1	0.05	0.6	0.35	15	82.5	3	5	54.45
Asia	Australia	Western_Australia$Carnarvon	Gas	Conventional	1	1989	0.95	1	0.05	0.6	0.35	15	75	1	5	29
Asia	Australia	Western_Australia$Carnarvon	Gas	Conventional	2	2005	0.95	1	0.05	0.6	0.35	15	60	1	5	20
Asia	Australia	Western_Australia$Carnarvon	Gas	Conventional	3	2012	0.95	1	0.05	0.6	0.35	15	105	1	5	64.35
Asia	Australia	Western_Australia$Perth	Gas	Conventional	1	1971	0.95	1	0.055	0.5	0.35	15	4.5	1	5	0.7
Asia	Australia	Western_Australia$Perth	Gas	Conventional	2	2015	0.95	1	0.05	0.6	0.35	15	4.5	1	5	0.24
Asia	Australia	Tasmania$Bass	Gas	Conventional	1	2005	0.95	1	0.155	0.1	0.35	15	1.5	1	5	0.125
Asia	Australia	Tasmania$Bass	Gas	Conventional	2	2015	0.95	1	0.05	0.6	0.35	15	1.5	1	5	0.715
Asia	Australia	NSW$Gunnedah	Gas	Conventional	1	2015	0.95	1	0.05	0.6	0.35	15	1	1	5	0.01
Asia	Australia	Queensland$Clarence	Gas	Conventional	1	2020	0.95	1	0.05	0.6	0.35	15	1	1	5	0.07
Asia	Australia	Western_Australia$Canning	Gas	Conventional	1	2020	0.95	1	0.05	0.6	0.35	15	1	1	5	0.01
Asia	Australia	Queensland$Bowen	Gas	CBM	1	2001	0.95	1	0.03	0.6	0.35	15	60	1	5	8
Asia	Australia	Queensland$Bowen	Gas	CBM	2	2015	0.95	1	0.03	0.6	0.35	15	34.5	1	5	22.92
Asia	Australia	Queensland$Surat	Gas	CBM	1	2008	0.95	1	0.03	0.6	0.35	15	150	1	4	21
Asia	Australia	Queensland$Surat	Gas	CBM	2	2020	0.95	1	0.03	0.6	0.35	15	105	2	4	63.93
Asia	Australia	Queensland$Clarence	Gas	CBM	1	2025	0.95	1	0.03	0.6	0.35	15	3	1	4	1.44
Asia	Australia	NSW	Gas	CBM	1	1996	0.95	1	0.05	0.6	0.35	15	7.5	1	5	0.25
Asia	Australia	NSW	Gas	CBM	2	2015	0.95	1	0.03	0.6	0.35	15	13.5	1	5	8.46
Asia	Australia	Western_Australia	Gas	CBM	1	2007	0.95	1	0.95	0.1	0.35	15	1	1	5	8.1e-05
Asia	Australia	Western_Australia	Gas	CBM	2	2020	0.95	1	0.05	0.6	0.35	15	1	1	5	0.000179
Asia	Australia	Australia	Gas	Tight	1	2025	0.95	1	0.03	0.6	0.35	15	31.5	1	4	21
Asia	Australia	South_Australia$Cooper	Gas	Shale	1	2020	0.95	1	0.03	0.6	0.35	15	150	3	4	97.65
Asia	Australia	Queensland$Maryborough	Gas	Shale	1	2028	0.95	1	0.03	0.6	0.35	15	30	1	4	19.95
Asia	Australia	Western_Australia$Perth	Gas	Shale	1	2025	0.95	1	0.03	0.6	0.35	15	52.5	1	4	34.65
Asia	Australia	Western_Australia$Canning	Gas	Shale	1	2020	0.95	1	0.03	0.6	0.35	15	375	6	4	246.75
Asia	Australia	Northern_Territory$Georgina	Gas	Shale	1	2028	0.95	1	0.03	0.6	0.35	15	21	1	4	13.65
Asia	Australia	Northern_Territory$Beetaloo	Gas	Shale	1	2025	0.95	1	0.03	0.6	0.35	15	75	1	4	46.2
Asia	China	Tianjin	Oil	Conventional	1	1978	0.95	1	0.075	0.625	0.35	20	10	5	3	6.83
Asia	China	Tianjin	Oil	Conventional	2	2002	0.95	1	0.25	0.625	0.35	20	20	1	3	7
Asia	China	Tianjin	Oil	Conventional	3	2009	0.95	1	0.2	0.625	0.35	20	12	1	3	9
Asia	China	Hebei	Oil	Conventional	1	1970	0.95	1	0.12	0.625	0.35	20	20	1	3	13.88
Asia	China	Hebei	Oil	Conventional	2	2001	0.95	1	0.075	0.625	0.35	20	20	1	3	7
Asia	China	Hebei	Oil	Conventional	3	2020	0.95	1	0.075	0.625	0.35	20	40	1	3	20
Asia	China	Inner_Mongolia	Oil	Conventional	1	1992	0.95	1	0.09	0.625	0.35	20	3	1	3	0.85
Asia	China	Inner_Mongolia	Oil	Conventional	2	2004	0.95	1	0.075	0.625	0.35	20	3	1	3	0.8
Asia	China	Inner_Mongolia	Oil	Conventional	3	2013	0.95	1	0.075	0.625	0.35	20	12	1	3	5.25
Asia	China	Liaoning	Oil	Conventional	1	1970	0.95	1	0.075	0.625	0.35	20	20	10	3.7	19.5
Asia	China	Liaoning	Oil	Conventional	2	2011	0.95	1	0.04	0.625	0.35	20	35	1	3	16.18
Asia	China	Jilin	Oil	Conventional	1	1973	0.95	1	0.075	0.625	0.35	20	10	1	3	2
Asia	China	Jilin	Oil	Conventional	2	1985	0.95	1	0.075	0.625	0.35	20	10	1	3	2
Asia	China	Jilin	Oil	Conventional	3	1994	0.95	1	0.09	0.625	0.35	20	10	1	3	1.3
Asia	China	Jilin	Oil	Conventional	4	2003	0.95	1	0.08	0.625	0.5	20	40	1	3	10
Asia	China	Jilin	Oil	Conventional	5	2013	0.95	1	0.075	0.625	0.5	20	40	1	3	4.85
Asia	China	Heilongjiang	Oil	Conventional	1	1968	0.95	1	0.04	0.25	0.35	20	300	1	3	110
Asia	China	Heilongjiang	Oil	Conventional	2	2010	0.95	1	0.04	0.625	0.35	20	300	1	3	46.83
Asia	China	Shanghai	Oil	Conventional	1	1998	0.95	1	0.2	0.625	0.35	20	3	1	3	0.17
Asia	China	Shanghai	Oil	Conventional	2	2020	0.95	1	0.075	0.625	0.35	20	3	1	3	0.05
Asia	China	Jiangsu	Oil	Conventional	1	1982	0.95	1	0.05	0.625	0.35	20	10	1	3	1.3
Asia	China	Jiangsu	Oil	Conventional	2	1998	0.95	1	0.05	0.625	0.35	20	10	1	3	1.7
Asia	China	Jiangsu	Oil	Conventional	3	2012	0.95	1	0.075	0.625	0.35	20	10	1	3	1.2
Asia	China	Anhui	Oil	Conventional	1	2020	0.95	1	0.075	0.625	0.35	20	3	1	3	0.16
Asia	China	Shandong	Oil	Conventional	1	1971	0.95	1	0.08	0.625	0.35	20	50	1	3	20
Asia	China	Shandong	Oil	Conventional	2	1983	0.95	1	0.08	0.625	0.35	20	50	1	3	23.5
Asia	China	Shandong	Oil	Conventional	3	2002	0.95	1	0.05	0.625	0.35	20	50	1	3	24
Asia	China	Shandong	Oil	Conventional	4	2017	0.95	1	0.075	0.625	0.35	20	40	1	3	18.09
Asia	China	Henan	Oil	Conventional	1	1980	0.95	1	0.09	0.625	0.35	20	40	1	3	8.83
Asia	China	Henan	Oil	Conventional	2	2007	0.95	1	0.05	0.625	0.35	20	10	1	3	3.5
Asia	China	Henan	Oil	Conventional	3	2018	0.95	1	0.075	0.625	0.35	20	10	1	3	3.5
Asia	China	Hubei	Oil	Conventional	1	1970	0.95	1	0.03	0.625	0.35	20	10	1	3	2.09
Asia	China	Hubei	Oil	Conventional	2	2011	0.95	1	0.03	0.625	0.35	20	3	1	3	1
Asia	China	Guangdong	Oil	Conventional	1	1993	0.95	1	0.07	0.4	0.35	20	30	1	3	14.92
Asia	China	Guangxi	Oil	Conventional	1	1983	0.95	1	0.022	0.625	0.35	20	1	1	3	0.07
Asia	China	Guangxi	Oil	Conventional	2	2018	0.95	1	0.075	0.625	0.35	20	1	1	3	0.08
Asia	China	Hainan	Oil	Conventional	1	2005	0.95	1	0.04	0.625	0.35	20	3	1	3	0.26
Asia	China	Chongqing	Oil	Conventional	1	2020	0.95	1	0.075	0.625	0.35	20	3	1	3	0.1
Asia	China	Sichuan	Oil	Conventional	1	1994	0.95	1	0.03	0.625	0.35	20	3	1	3	0.3
Asia	China	Sichuan	Oil	Conventional	2	2020	0.95	1	0.075	0.625	0.35	20	3	1	3	0.38
Asia	China	Yunnan	Oil	Conventional	1	2020	0.95	1	0.075	0.625	0.35	20	1	1	3	0.007
Asia	China	Shaanxi	Oil	Conventional	1	2003	0.95	1	0.088	0.625	0.35	20	72	1	3	35.99
Asia	China	Gansu	Oil	Conventional	1	1977	0.95	1	0.045	0.625	0.35	20	3	1	3	1.8
Asia	China	Gansu	Oil	Conventional	2	1993	0.95	1	0.15	0.625	0.35	20	3	1	3	1.2
Asia	China	Gansu	Oil	Conventional	3	2020	0.95	1	0.075	0.625	0.35	20	30	1	3	13.32
Asia	China	Qinghai	Oil	Conventional	1	1990	0.95	1	0.05	0.625	0.5	20	13	1	3	4
Asia	China	Qinghai	Oil	Conventional	2	2020	0.95	1	0.075	0.625	0.35	20	8	1	3	2.55
Asia	China	Ningxia	Oil	Conventional	1	1976	0.95	1	0.075	0.625	0.35	20	3	1	3	0.35
Asia	China	Ningxia	Oil	Conventional	2	1996	0.95	1	0.2	0.625	0.35	20	3	1	3	0.7
Asia	China	Ningxia	Oil	Conventional	3	2020	0.95	1	0.075	0.625	0.35	20	5	1	3	1.46
Asia	China	Xinjiang	Oil	Conventional	1	1989	0.95	1	0.052	0.625	0.5	20	130	1	3	65.09
Asia	China	China	Oil	Tight	1	2020	0.95	1	0.1	0.7	0.35	20	925	3	3	184.51
Asia	China	Tianjin	Gas	Conventional	1	1973	0.95	1	0.07	0.6	0.35	15	4	1	5	0.6
Asia	China	Tianjin	Gas	Conventional	2	1992	0.95	1	0.05	0.6	0.35	15	4	1	5	0.65
Asia	China	Tianjin	Gas	Conventional	3	2007	0.95	1	0.05	0.6	0.5	15	15	1	5	2.71
Asia	China	Hebei	Gas	Conventional	1	2004	0.95	1	0.1	0.6	0.35	15	1	1	5	0.5
Asia	China	Hebei	Gas	Conventional	2	2015	0.95	1	0.05	0.6	0.35	15	8	1	5	2.63
Asia	China	Inner_Mongolia	Gas	Conventional	1	2007	0.95	1	0.05	0.6	0.35	15	125	1	5	62.94
Asia	China	Liaoning	Gas	Conventional	1	1973	0.95	1	0.07	0.6	0.35	15	3	1	5	1
Asia	China	Liaoning	Gas	Conventional	2	1988	0.95	1	0.07	0.6	0.35	15	10	1	5	1.35
Asia	China	Liaoning	Gas	Conventional	3	2018	0.95	1	0.05	0.6	0.35	15	7	1	5	2.64
Asia	China	Jilin	Gas	Conventional	1	2007	0.95	1	0.05	0.6	0.35	15	10	1	5	2
Asia	China	Jilin	Gas	Conventional	2	2012	0.95	1	0.05	0.6	0.35	15	10	1	5	4.09
Asia	China	Heilongjiang	Gas	Conventional	1	1972	0.95	1	0.05	0.6	0.35	15	10	1	5	3.3
Asia	China	Heilongjiang	Gas	Conventional	2	2003	0.95	1	0.04	0.6	0.35	15	10	1	5	3
Asia	China	Heilongjiang	Gas	Conventional	3	2020	0.95	1	0.05	0.6	0.35	15	20	1	5	9.65
Asia	China	Shanghai	Gas	Conventional	1	2000	0.95	1	0.07	0.6	0.35	15	2	1	5	0.3
Asia	China	Shanghai	Gas	Conventional	2	2020	0.95	1	0.05	0.6	0.35	15	1	1	5	0.06
Asia	China	Jiangsu	Gas	Conventional	1	1983	0.95	1	0.05	0.6	0.35	15	2	1	5	0.026
Asia	China	Jiangsu	Gas	Conventional	2	2003	0.95	1	0.05	0.6	0.35	15	2	1	5	0.037
Asia	China	Jiangsu	Gas	Conventional	3	2020	0.95	1	0.05	0.6	0.35	15	2	1	5	0.177
Asia	China	Anhui	Gas	Conventional	1	2020	0.95	1	0.05	0.6	0.35	15	1	1	5	0.002
Asia	China	Jiangxi	Gas	Conventional	1	2006	0.95	1	0.5	0.6	0.35	15	1	1	5	0.004
Asia	China	Jiangxi	Gas	Conventional	2	2020	0.95	1	0.05	0.6	0.35	15	1	1	5	0.003
Asia	China	Shandong	Gas	Conventional	1	1972	0.95	1	0.047	0.6	0.35	15	12	1	5	1.9
Asia	China	Shandong	Gas	Conventional	2	2020	0.95	1	0.05	0.6	0.35	15	8	1	5	3.33
Asia	China	Henan	Gas	Conventional	1	1983	0.95	1	0.1	0.6	0.35	15	8	1	5	0.9
Asia	China	Henan	Gas	Conventional	2	1998	0.95	1	0.15	0.6	0.35	15	8	1	5	0.5
Asia	China	Henan	Gas	Conventional	3	2020	0.95	1	0.05	0.6	0.35	15	8	1	5	1.51
Asia	China	Hubei	Gas	Conventional	1	1986	0.95	1	0.05	0.6	0.35	15	2	1	5	0.055
Asia	China	Hubei	Gas	Conventional	2	2002	0.95	1	0.05	0.6	0.35	15	2	1	5	0.065
Asia	China	Hubei	Gas	Conventional	3	2008	0.95	1	0.09	0.6	0.35	15	2	1	5	0.03
Asia	China	Hubei	Gas	Conventional	4	2018	0.95	1	0.05	0.6	0.35	15	2	1	5	0.37
Asia	China	Guangdong	Gas	Conventional	1	1995	0.95	1	0.09	0.6	0.35	15	12	1	5	2.5
Asia	China	Guangdong	Gas	Conventional	2	2007	0.95	1	0.15	0.6	0.35	15	6	1	5	2.7
Asia	China	Guangxi	Gas	Conventional	1	2020	0.95	1	0.05	0.6	0.35	15	1	1	5	0.008
Asia	China	Hainan	Gas	Conventional	1	2004	0.95	1	0.07	0.6	0.35	15	1	1	5	0.1
Asia	China	Chongqing	Gas	Conventional	1	1980	0.95	1	0.15	0.6	0.35	15	20	1	5	2.06
Asia	China	Chongqing	Gas	Conventional	2	2015	0.95	1	0.05	0.6	0.35	15	30	1	5	15
Asia	China	Sichuan	Gas	Conventional	1	1972	0.95	1	0.05	0.6	0.35	15	10	1	5	5
Asia	China	Sichuan	Gas	Conventional	2	1992	0.95	1	0.06	0.6	0.35	15	10	1	5	6
Asia	China	Sichuan	Gas	Conventional	3	2004	0.95	1	0.06	0.6	0.35	15	50	1	5	22
Asia	China	Sichuan	Gas	Conventional	4	2009	0.95	1	0.05	0.6	0.35	15	40	1	5	10
Asia	China	Sichuan	Gas	Conventional	5	2015	0.95	1	0.05	0.6	0.35	15	70	1	5	40.72
Asia	China	Guizhou	Gas	Conventional	1	1992	0.95	1	0.09	0.6	0.35	15	2	1	5	0.04
Asia	China	Guizhou	Gas	Conventional	2	2020	0.95	1	0.05	0.6	0.35	15	2	1	5	0.09
Asia	China	Yunnan	Gas	Conventional	1	2000	0.95	1	0.05	0.6	0.35	15	2	1	5	0.012
Asia	China	Yunnan	Gas	Conventional	2	2015	0.95	1	0.05	0.6	0.35	15	2	1	5	0.024
Asia	China	Shaanxi	Gas	Conventional	1	2000	0.95	1	0.04	0.6	0.35	15	10	1	5	10.01
Asia	China	Shaanxi	Gas	Conventional	2	2007	0.95	1	0.06	0.6	0.35	15	110	1	5	43
Asia	China	Gansu	Gas	Conventional	1	1992	0.95	1	0.08	0.6	0.35	15	1	1	5	0.15
Asia	China	Gansu	Gas	Conventional	2	2020	0.95	1	0.05	0.6	0.35	15	5	1	5	1.56
Asia	China	Qinghai	Gas	Conventional	1	2006	0.95	1	0.05	0.6	0.35	15	25	1	5	11.25
Asia	China	Ningxia	Gas	Conventional	1	2010	0.95	1	0.05	0.6	0.35	15	1	1	5	0.1
Asia	China	Ningxia	Gas	Conventional	2	2020	0.95	1	0.05	0.6	0.35	15	5	1	5	1.9
Asia	China	Xinjiang	Gas	Conventional	1	2004	0.95	1	0.1	0.6	0.35	15	40	1	5	22
Asia	China	Xinjiang	Gas	Conventional	2	2016	0.95	1	0.05	0.6	0.35	15	120	2	5	53.82
Asia	China	Offshore	Gas	Conventional	1	2020	0.95	1	0.05	0.6	0.35	15	45	1	5	21.38
Asia	China	China	Gas	CBM	1	2008	0.95	1	0.03	0.6	0.35	15	157.5	7	5	105
Asia	China	China	Gas	Shale	1	2030	0.95	1	0.03	0.6	0.35	15	48	2	4	31.89
Asia	China	China	Gas	Tight	1	2030	0.95	1	0.03	0.6	0.35	15	67.5	5	4	44.5
Europe	Albania	all	Oil	Conventional	1	1950	0.95	1	0.075	0.625	0.35	20	30	10	3.5	2.9						1988	1989	0.1
Europe	Albania	all	Oil	Conventional	2	2010	0.95	1	0.075	0.625	0.35	20	30	1	5	3.48
Europe	Austria	all	Oil	Conventional	1	1945	0.95	1	0.025	0.625	0.35	20	13.3333	1	3	7.24
Europe	Bulgaria	all	Oil	Conventional	1	1955	0.95	1	0.03	0.625	0.35	20	1	1	3	0.5
Europe	Bulgaria	all	Oil	Conventional	2	2018	0.95	1	0.075	0.625	0.35	20	1	1	3	0.3
Europe	Yugoslavia	Croatia	Oil	Conventional	1	1960	0.95	1	0.045	0.35	0.35	20	70	1	5	4.73
Europe	Czech_Republic	all	Oil	Conventional	1	1991	0.95	1	0.075	0.5	0.35	20	20	1	5	0.27
Europe	Denmark	all	Oil	Conventional	1	1980	0.95	1	0.085	0.5	0.35	20	40	10	5.5	16.68
Europe	France	all	Oil	Conventional	1	1950	0.95	1	0.12	0.625	0.35	20	20	10	5	2.15
Europe	France	all	Oil	Conventional	2	1981	0.95	1	0.065	0.625	0.35	20	6	1	5	2.97
Europe	Germany	all	Oil	Conventional	1	1952	0.95	1	0.075	0.625	0.4	20	166.667	1	5	11.3
Europe	Germany	all	Oil	Conventional	2	1997	0.95	1	0.075	0.625	0.35	20	16.6667	1	5	2.23
Europe	Germany	all	Oil	Conventional	3	2015	0.95	1	0.075	0.625	0.35	20	16.6667	1	5	4
Europe	Greece	all	Oil	Conventional	1	1981	0.95	1	0.075	0.625	0.35	20	1	1	5	0.74
Europe	Hungary	all	Oil	Conventional	1	1940	0.95	1	0.05	0.625	0.35	20	20	6	2.5	6.04
Europe	Italy	Italy	Oil	Conventional	1	1956	0.95	1	0.04	0.625	0.35	20	1	1	5	2
Europe	Italy	Italy	Oil	Conventional	2	1974	0.95	1	0.06	0.625	0.35	20	30	10	4	9
Europe	Italy	Italy	Oil	Conventional	3	2020	0.95	1	0.075	0.625	0.35	20	3.33333	1	5	1.08
Europe	Netherlands	all	Oil	Conventional	1	1945	0.95	1	0.075	0.625	0.35	20	10	5	4	2.35
Europe	Netherlands	all	Oil	Conventional	2	1982	0.95	1	0.075	0.625	0.35	20	10	1	5	4.83
Europe	Norway	all	Oil	Conventional	1	1975	0.95	1	0.15	0.625	0.35	20	325.965	10	4.5	180.8
Europe	Poland	all	Oil	Conventional	1	1892	0.95	1	0.075	0.625	0.35	20	30	5	4	1.4
Europe	Poland	all	Oil	Conventional	2	1963	0.95	1	0.04	0.625	0.35	20	1	1	5	0.5
Europe	Poland	all	Oil	Conventional	3	1996	0.95	1	0.037	0.625	0.35	20	10	1	5	1.18
Europe	Romania	all	Oil	Conventional	1	1924	0.95	1	0.1	0.625	0.35	20	17.5439	1	3	7
Europe	Romania	all	Oil	Conventional	2	1952	0.95	1	0.05	0.625	0.35	20	67.5439	1	3	27
Europe	Romania	all	Oil	Conventional	3	2020	0.95	1	0.05	0.625	0.35	20	17.5439	1	3	4.65
Europe	Yugoslavia	Serbia	Oil	Conventional	1	1961	0.95	1	0.05	0.35	0.4	20	70	1	5	2.5
Europe	Yugoslavia	Serbia	Oil	Conventional	2	2007	0.95	1	0.075	0.625	0.35	20	1	1	5	0.2
Europe	Slovakia	all	Oil	Conventional	1	1950	0.95	1	0.055	0.625	0.35	20	20	1	5	0.32
Europe	Yugoslavia	Slovenia	Oil	Conventional	1	1994	0.95	1	0.12	0.625	0.35	20	1	1	5	0.00067
Europe	Yugoslavia	Slovenia	Oil	Conventional	2	2015	0.95	1	0.075	0.625	0.35	20	1	1	5	0.000596
Europe	Spain	all	Oil	Conventional	1	1973	0.95	1	0.075	0.625	0.35	20	3	1	5	1.78
Europe	Sweden	all	Oil	Conventional	1	1980	0.95	1	0.3	0.625	0.35	20	1	1	5	0.0045
Europe	Turkey	all	Oil	Conventional	1	1964	0.95	1	0.06	0.625	0.35	20	7	1	5	4.1
Europe	Turkey	all	Oil	Conventional	2	1988	0.95	1	0.075	0.625	0.35	20	5	1	5	2.4
Europe	Turkey	all	Oil	Conventional	3	2007	0.95	1	0.075	0.625	0.35	20	7	1	5	0.82
Europe	Bulgaria	all	Oil	Tight	1	2025	0.95	1	0.1	0.7	0.35	20	5	1	3	1.146
Europe	France	all	Oil	Tight	1	2025	0.95	1	0.1	0.7	0.35	20	135	2	3	26.93
Europe	Germany	all	Oil	Tight	1	2028	0.95	1	0.1	0.7	0.35	20	20	1	3	4.01
Europe	Netherlands	all	Oil	Tight	1	2025	0.95	1	0.1	0.7	0.35	20	80	2	3	16.617
Europe	Poland	all	Oil	Tight	1	2030	0.95	1	0.1	0.7	0.35	20	95	2	3	18.909
Europe	Romania	all	Oil	Tight	1	2035	0.95	1	0.1	0.7	0.35	20	10	1	3	1.719
Europe	Spain	all	Oil	Tight	1	2035	0.95	1	0.1	0.7	0.35	20	5	1	3	0.573
Europe	Turkey	all	Oil	Tight	1	2032	0.95	1	0.1	0.7	0.35	20	135	2	3	26.931
Europe	UK	UK	Oil	Tight	1	2025	0.95	1	0.1	0.7	0.35	20	20	1	3	4.011
Europe	Albania	all	Gas	Conventional	1	1979	0.95	1	0.06	0.6	0.35	15	1	1	5	0.18
Europe	Albania	all	Gas	Conventional	2	2015	0.95	1	0.05	0.6	0.35	15	2	1	5	1.22
Europe	Austria	all	Gas	Conventional	1	1940	0.95	1	0.03	0.6	0.35	15	7.95	5	3	5.3						1984	1985	0.5
Europe	Belgium	all	Gas	Conventional	1	1979	0.95	1	0.12	0.6	0.35	15	1.5	1	3	0.016
Europe	Bulgaria	all	Gas	Conventional	1	1966	0.95	1	0.09	0.6	0.35	15	1.5	1	3	0.22
Europe	Bulgaria	all	Gas	Conventional	2	2010	0.95	1	0.05	0.6	0.35	15	1.5	1	3	0.78
Europe	Czech_Republic	all	Gas	Conventional	1	1955	0.95	1	0.038	0.6	0.35	15	5	1	3	0.91
Europe	Czech_Republic	all	Gas	Conventional	2	2015	0.95	1	0.05	0.6	0.35	15	5	1	3	0.39
Europe	Slovakia	all	Gas	Conventional	1	1955	0.95	1	0.038	0.6	0.35	15	5	1	3	0.8
Europe	Slovakia	all	Gas	Conventional	2	2015	0.95	1	0.038	0.6	0.35	15	5	1	3	1.8
Europe	Denmark	all	Gas	Conventional	1	1985	0.95	1	0.08	0.6	0.35	15	15	5	4.5	8.4
Europe	France	all	Gas	Conventional	1	1960	0.95	1	0.06	0.6	0.4	15	15	1	5	9
Europe	France	all	Gas	Conventional	2	2020	0.95	1	0.05	0.6	0.35	15	6	1	5	3.6
Europe	Germany	all	Gas	Conventional	1	1966	0.95	1	0.065	0.6	0.35	15	75	1	5	25
Europe	Germany	all	Gas	Conventional	2	1993	0.95	1	0.065	0.6	0.35	15	22.5	1	5	8
Europe	Germany	all	Gas	Conventional	3	2020	0.95	1	0.05	0.6	0.35	15	18	1	5	17.4
Europe	Greece	all	Gas	Conventional	1	1981	0.95	1	0.05	0.6	0.35	15	1	1	5	0.07
Europe	Greece	all	Gas	Conventional	2	2020	0.95	1	0.05	0.6	0.35	15	1	1	5	0.41
Europe	Hungary	all	Gas	Conventional	1	1965	0.95	1	0.09	0.6	0.5	15	75	1	5	8.5
Europe	Hungary	all	Gas	Conventional	2	2015	0.95	1	0.05	0.6	0.35	15	5	1	5	2
Europe	Ireland	all	Gas	Conventional	1	1980	0.95	1	0.05	0.6	0.35	15	3	1	5	2
Europe	Ireland	all	Gas	Conventional	2	2015	0.95	1	0.05	0.6	0.35	15	3	1	5	2.2
Europe	Italy	Italy	Gas	Conventional	1	1950	0.95	1	0.05	0.6	0.35	15	52.5	10	5	31
Europe	Italy	Italy	Gas	Conventional	2	2020	0.95	1	0.05	0.6	0.35	15	6	1	5	3.7
Europe	Malta	all	Gas	Conventional	1	2020	0.95	1	0.05	0.6	0.35	15	1.5	1	5	0.2
Europe	Netherlands	all	Gas	Conventional	1	1967	0.95	1	0.1	0.6	0.35	15	225	1	5	90
Europe	Netherlands	all	Gas	Conventional	2	1990	0.95	1	0.1	0.6	0.35	15	60	1	5	40
Europe	Netherlands	all	Gas	Conventional	3	2005	0.95	1	0.1	0.6	0.35	15	60	1	5	43.3
Europe	Norway	all	Gas	Conventional	1	1977	0.95	1	0.05	0.6	0.35	15	15	1	5	38
Europe	Norway	all	Gas	Conventional	2	1998	0.95	1	0.067	0.6	0.35	15	180	1	5	119.5
Europe	Poland	all	Gas	Conventional	1	1960	0.95	1	0.05	0.6	0.35	15	10.5	5	5	7
Europe	Poland	all	Gas	Conventional	2	1999	0.95	1	0.05	0.6	0.35	15	3	1	5	2.3
Europe	Poland	all	Gas	Conventional	3	2013	0.95	1	0.05	0.6	0.35	15	15	1	5	10.9
Europe	Portugal	all	Gas	Conventional	1	2012	0.95	1	0.11	0.6	0.35	15	1	1	5	1.5
Europe	Romania	all	Gas	Conventional	1	1945	0.95	1	0.05	0.6	0.35	15	90	10	5.5	57.8						1987	2000	0.95
Europe	Spain	all	Gas	Conventional	1	1986	0.95	1	0.1	0.6	0.35	15	1	1	5	0.5
Europe	Spain	all	Gas	Conventional	2	2020	0.95	1	0.05	0.6	0.35	15	28.5	1	5	18.6
Europe	Switzerland	all	Gas	Conventional	1	1983	0.95	1	0.2	0.6	0.35	15	1	1	5	0.0033
Europe	Turkey	all	Gas	Conventional	1	1987	0.95	1	0.05	0.6	0.35	15	10	5	3	1.3
Europe	Yugoslavia	Bosnia_and_Herzegovina	Gas	Conventional	1	1993	0.95	1	0.3	0.6	0.35	15	1	1	3	0.034
Europe	Yugoslavia	Croatia	Gas	Conventional	1	1964	0.95	1	0.05	0.6	0.35	15	15	5	3	2.89
Europe	Yugoslavia	Serbia	Gas	Conventional	1	1968	0.95	1	0.09	0.6	0.35	15	15	1	3	0.5
Europe	Yugoslavia	Serbia	Gas	Conventional	2	1983	0.95	1	0.08	0.6	0.35	15	3	1	3	0.3
Europe	Yugoslavia	Serbia	Gas	Conventional	3	2010	0.95	1	0.08	0.6	0.35	15	3	1	3	0.44
Europe	Yugoslavia	Slovenia	Gas	Conventional	1	1992	0.95	1	0.05	0.6	0.35	15	1	1	3	0.006
Europe	Yugoslavia	Slovenia	Gas	Conventional	2	2020	0.95	1	0.05	0.6	0.35	15	1	1	3	0.036
Europe	Poland	all	Gas	CBM	1	2020	0.95	1	0.03	0.6	0.35	15	7.875	1	4	5.25
Europe	Turkey	all	Gas	CBM	1	2020	0.95	1	0.03	0.6	0.35	15	15.75	1	4	10.5
Europe	UK	UK	Gas	CBM	1	2020	0.95	1	0.03	0.6	0.35	15	31.5	1	4	21
Europe	Albania	all	Gas	Shale	1	2030	0.95	1	0.03	0.6	0.35	15	1	1	4	0.037
Europe	Austria	all	Gas	Shale	1	2025	0.95	1	0.03	0.6	0.35	15	4.5	1	4	3
Europe	Bulgaria	all	Gas	Shale	1	2028	0.95	1	0.03	0.6	0.35	15	4.5	1	4	2.43
Europe	Yugoslavia	Croatia	Gas	Shale	1	2025	0.95	1	0.03	0.6	0.35	15	1	1	4	0.185
Europe	Cyprus	all	Gas	Shale	1	2025	0.95	1	0.03	0.6	0.35	15	2	1	4	0.927
Europe	Czech_Republic	all	Gas	Shale	1	2023	0.95	1	0.03	0.6	0.35	15	1	1	4	0.074
Europe	Denmark	all	Gas	Shale	1	2023	0.95	1	0.03	0.6	0.35	15	4.5	1	4	2.56
Europe	France	all	Gas	Shale	1	2023	0.95	1	0.03	0.6	0.35	15	28.5	1	4	18.9
Europe	Germany	all	Gas	Shale	1	2025	0.95	1	0.03	0.6	0.35	15	7.5	1	4	4.82
Europe	Greece	all	Gas	Shale	1	2023	0.95	1	0.03	0.6	0.35	15	1	1	4	0.037
Europe	Italy	Italy	Gas	Shale	1	2023	0.95	1	0.03	0.6	0.35	15	2	1	4	1.357
Europe	Norway	all	Gas	Shale	1	2023	0.95	1	0.03	0.6	0.35	15	15	1	4	10.07
Europe	Poland	all	Gas	Shale	1	2025	0.95	1	0.03	0.6	0.35	15	4.5	1	4	2.96
Europe	Portugal	all	Gas	Shale	1	2025	0.95	1	0.03	0.6	0.35	15	1	1	4	0.148
Europe	Romania	all	Gas	Shale	1	2025	0.95	1	0.03	0.6	0.35	15	3	1	4	1.56
Europe	Spain	all	Gas	Shale	1	2025	0.95	1	0.03	0.6	0.35	15	1.5	1	4	0.76
Europe	Sweden	all	Gas	Shale	1	2025	0.95	1	0.03	0.6	0.35	15	7.5	1	4	4.31
Europe	Germany	all	Gas	Tight	1	2025	0.95	1	0.03	0.6	0.35	15	3	1	4	0.37
Europe	Yugoslavia	Slovenia	Gas	Tight	1	2025	0.95	1	0.03	0.6	0.35	15	1.5	1	4	0.056
Europe	UK	Scotland	Oil	Conventional	1	1976	0.95	1	0.145	0.625	0.35	20	150	1	5	100.25
Europe	UK	Scotland	Oil	Conventional	2	1992	0.95	1	0.15	0.625	0.35	20	105	1	5	64.01
Europe	UK	England_and_Wales	Oil	Conventional	1	1984	0.95	1	0.14	0.625	0.35	20	14	1	5	8.48
Europe	UK	England_and_Wales	Oil	Conventional	2	1995	0.95	1	0.15	0.625	0.35	20	14	1	5	3.8
Europe	UK	England_and_Wales	Oil	Conventional	3	2015	0.95	1	0.15	0.625	0.35	20	2	1	5	1
Europe	UK	England_and_Wales	Gas	Conventional	1	1969	0.95	1	0.1	0.625	0.35	15	45	1	5	30
Europe	UK	England_and_Wales	Gas	Conventional	2	1991	0.95	1	0.15	0.625	0.35	15	80	1	5	28
Europe	UK	England_and_Wales	Gas	Conventional	3	2020	0.95	1	0.075	0.625	0.35	15	30	1	5	15.94
Europe	UK	Scotland	Gas	Conventional	1	1977	0.95	1	0.08	0.625	0.35	15	45	1	5	13
Europe	UK	Scotland	Gas	Conventional	2	1991	0.95	1	0.14	0.625	0.35	15	20	1	5	10
Europe	UK	Scotland	Gas	Conventional	3	1995	0.95	1	0.17	0.625	0.35	15	45	1	5	18
Europe	UK	Scotland	Gas	Conventional	4	2020	0.95	1	0.075	0.625	0.35	15	35	1	5	16.36
Middle_East	Bahrain	all	Oil	Conventional	1	1935	0.95	1	0.028	0.625	0.5	20	83.3333	1	5.2	11.4
Middle_East	Iran	all	Oil	Conventional	1	1954	0.95	1	0.075	0.625	0.35	20	1228.07	5	6	610						1975	1983	0.55
Middle_East	Iran	all	Oil	Conventional	2	2020	0.95	1	0.075	0.625	0.35	20	350.877	5	6	177.83
Middle_East	Iraq	all	Oil	Conventional	1	1940	0.95	1	0.08	0.625	0.35	20	1005.26	15	3	573						1979	1980	0.4	1987	1990	0.1	1995	1998	4	1999	2001	0.65
Middle_East	Israel	all	Oil	Conventional	1	1967	0.95	1	0.2	0.3	0.35	20	8.33333	1	3	1.89
Middle_East	Jordan	all	Oil	Conventional	1	1983	0.95	1	0.15	0.625	0.35	20	1	1	3	0.0081
Middle_East	Kuwait	all	Oil	Conventional	1	1938	0.95	1	0.1	0.625	0.35	20	1508.77	15	2.8	865.76						1972	1986	0.5	1992	2001	1.25
Middle_East	Kuwait	all	Oil	Conventional	2	2020	0.95	1	0.075	0.625	0.35	20	1508.77	15	2.8	595.05
Middle_East	Oman	all	Oil	Conventional	1	1967	0.95	1	0.075	0.625	0.35	20	33.3333	1	3.4	18.8
Middle_East	Oman	all	Oil	Conventional	2	1984	0.95	1	0.12	0.625	0.5	20	100	1	3.4	50.4
Middle_East	Oman	all	Oil	Conventional	3	2010	0.95	1	0.15	0.625	0.35	20	3.33333	1	3.4	9.23
Middle_East	Qatar	all	Oil	Conventional	1	1952	0.95	1	0.075	0.625	0.35	20	52.6316	3	4	30
Middle_East	Qatar	all	Oil	Conventional	2	1991	0.95	1	0.075	0.625	0.35	20	298.246	5	5.5	170.55
Middle_East	Saudi_Arabia	all	Oil	Conventional	1	1940	0.95	1	0.075	0.625	0.35	20	2552.63	25	5.4	1425.3						1980	1984	0.5	1994	1999	1.4
Middle_East	Saudi_Arabia	all	Oil	Conventional	2	2010	0.95	1	0.15	0.625	0.35	20	87.7193	1	5	83.47
Middle_East	Syria	all	Oil	Conventional	1	1970	0.95	1	0.08	0.625	0.35	20	16.4912	1	5.4	9.3
Middle_East	Syria	all	Oil	Conventional	2	1988	0.95	1	0.1	0.625	0.35	20	43.8596	1	5.4	24.3
Middle_East	Syria	all	Oil	Conventional	3	2020	0.95	1	0.075	0.625	0.35	20	10.5263	1	5.4	6.38
Middle_East	UAE	all	Oil	Conventional	1	1962	0.95	1	0.1	0.625	0.35	20	526.316	10	6	295.9						1976	1984	0.9	1990	1993	1.1
Middle_East	UAE	all	Oil	Conventional	2	2010	0.95	1	0.075	0.625	0.35	20	315.789	1	5	180.31
Middle_East	Yemen	all	Oil	Conventional	1	1987	0.95	1	0.1	0.625	0.35	20	13.1579	1	3	7.5
Middle_East	Yemen	all	Oil	Conventional	2	1994	0.95	1	0.13	0.5	0.35	20	19.8246	1	3	11.3
Middle_East	Yemen	all	Oil	Conventional	3	2020	0.95	1	0.075	0.625	0.35	20	3.50877	1	3	0.64
Middle_East	Jordan	all	Oil	Tight	1	2025	0.95	1	0.1	0.7	0.35	20	5	1	3	0.573
Middle_East	Bahrain	all	Gas	Conventional	1	1971	0.95	1	0.055	0.6	0.35	15	39	10	3	25.8
Middle_East	Iran	all	Gas	Conventional	1	1969	0.95	1	0.05	0.6	0.35	15	1815	15	4	1207.5						1975	1980	0.65
Middle_East	Iraq	all	Gas	Conventional	1	1985	0.95	1	0.05	0.6	0.35	15	6	1	3	4
Middle_East	Iraq	all	Gas	Conventional	2	2020	0.95	1	0.05	0.6	0.35	15	195	3	3	127.3
Middle_East	Israel	all	Gas	Conventional	1	2003	0.95	1	0.05	0.6	0.35	15	10.5	5	3.2	7
Middle_East	Jordan	all	Gas	Conventional	1	1990	0.95	1	0.04	0.6	0.35	15	6	1	3	0.4
Middle_East	Jordan	all	Gas	Conventional	2	2020	0.95	1	0.05	0.6	0.35	15	6	1	3	3.7
Middle_East	Kuwait	all	Gas	Conventional	1	1960	0.95	1	0.035	0.6	0.35	15	112.5	10	3	74
Middle_East	Oman	all	Gas	Conventional	1	1998	0.95	1	0.05	0.6	0.35	15	60	1	3	38
Middle_East	Oman	all	Gas	Conventional	2	2010	0.95	1	0.05	0.6	0.35	15	34.5	1	3	25
Middle_East	Qatar	all	Gas	Conventional	1	1985	0.95	1	0.06	0.6	0.35	15	3000	20	5.9	1134		9.5
Middle_East	Saudi_Arabia	all	Gas	Conventional	1	1965	0.95	1	0.05	0.6	0.35	15	750	25	4.2	478.3
Middle_East	Syria	all	Gas	Conventional	1	1990	0.95	1	0.05	0.6	0.5	15	15	1	5	10
Middle_East	Syria	all	Gas	Conventional	2	2007	0.95	1	0.05	0.6	0.5	15	5.55	1	5	3.7
Middle_East	UAE	all	Gas	Conventional	1	1972	0.95	1	0.05	0.6	0.35	15	150	10	6	97
Middle_East	UAE	all	Gas	Conventional	2	2020	0.95	1	0.05	0.6	0.35	15	120	10	4	81.5
Middle_East	Yemen	all	Gas	Conventional	1	2008	0.95	1	0.05	0.6	0.35	15	24	1	5	15.8
Middle_East	Saudi_Arabia	all	Gas	Shale	1	2025	0.95	1	0.03	0.6	0.35	15	31.5	1	4	21
Middle_East	Lebanon	all	Gas	Tight	1	2025	0.95	1	0.03	0.6	0.35	15	4.5	1	4	2.78
North_America	USA	Alabama	Oil	Conventional	1	1955	0.95	1	0.05	0.625	0.35	20	10	1	5	2
North_America	USA	Alabama	Oil	Conventional	2	1977	0.95	1	0.06	0.625	0.35	20	10	1	5	3.6
North_America	USA	Alabama	Oil	Conventional	3	2009	0.95	1	0.05	0.625	0.35	20	10	1	5	2.07
North_America	USA	Alabama	Oil	Conventional	4	2020	0.95	1	0.05	0.625	0.35	20	10	1	5	2.4
North_America	USA	Alaska	Oil	Conventional	1	1964	0.95	1	0.075	0.625	0.35	20	8	1	5	8
North_America	USA	Alaska	Oil	Conventional	2	1975	0.95	1	0.078	0.625	0.35	20	120	1	5	111.01
North_America	USA	Arizona	Oil	Conventional	1	1964	0.95	1	0.1	0.625	0.35	20	2	1	5	0.126
North_America	USA	Arkansas	Oil	Conventional	1	1920	0.95	1	0.15	0.625	0.35	20	2	1	5	2.7
North_America	USA	Arkansas	Oil	Conventional	2	1937	0.95	1	0.042	0.625	0.35	20	15	1	5	8.3
North_America	USA	Arkansas	Oil	Conventional	3	2011	0.95	1	0.042	0.625	0.35	20	2	1	5	0.62
North_America	USA	California	Oil	Conventional	1	1895	0.95	1	0.048	0.625	0.35	20	400	10	2.8	190
North_America	USA	California	Oil	Conventional	2	1922	0.95	1	0.15	0.625	0.35	20	10	1	5	8.31
North_America	USA	Colorado	Oil	Conventional	1	1945	0.95	1	0.075	0.625	0.5	20	25	1	5	11
North_America	USA	Colorado	Oil	Conventional	2	1980	0.95	1	0.05	0.625	0.5	20	25	1	5	10
North_America	USA	Colorado	Oil	Conventional	3	2008	0.95	1	0.05	0.625	0.4	20	80	1	5	36.3
North_America	USA	Florida	Oil	Conventional	1	1955	0.95	1	0.05	0.625	0.35	20	3	1	5	1.5
North_America	USA	Florida	Oil	Conventional	2	1973	0.95	1	0.15	0.625	0.35	20	8	1	5	3.63
North_America	USA	Illinois	Oil	Conventional	1	1905	0.95	1	0.075	0.625	0.35	20	6	1	5	3
North_America	USA	Illinois	Oil	Conventional	2	1938	0.95	1	0.05	0.625	0.35	20	40	1	5	18.98
North_America	USA	Indiana	Oil	Conventional	1	1893	0.95	1	0.075	0.625	0.35	20	3	1	5	0.65
North_America	USA	Indiana	Oil	Conventional	2	1945	0.95	1	0.038	0.625	0.35	20	6	1	5	2.5
North_America	USA	Indiana	Oil	Conventional	3	2011	0.95	1	0.038	0.625	0.35	20	2	1	5	0.38
North_America	USA	Kansas	Oil	Conventional	1	1902	0.95	1	0.15	0.625	0.35	20	1	1	5	0.3
North_America	USA	Kansas	Oil	Conventional	2	1915	0.95	1	0.05	0.625	0.35	20	30	1	5	8
North_America	USA	Kansas	Oil	Conventional	3	1935	0.95	1	0.05	0.625	0.5	20	100	1	5	40
North_America	USA	Kansas	Oil	Conventional	4	2006	0.95	1	0.05	0.625	0.35	20	10	1	5	3.33
North_America	USA	Kansas	Oil	Conventional	5	2015	0.95	1	0.05	0.625	0.35	20	15	1	5	6
North_America	USA	Kentucky	Oil	Conventional	1	1915	0.95	1	0.05	0.625	0.35	20	6	1	5	1.3
North_America	USA	Kentucky	Oil	Conventional	2	1943	0.95	1	0.05	0.625	0.5	20	20	1	5	4.65
North_America	USA	Kentucky	Oil	Conventional	3	2012	0.95	1	0.05	0.625	0.35	20	10	1	5	3.7
North_America	USA	Louisiana	Oil	Conventional	1	1935	0.95	1	0.075	0.625	0.35	20	1200	10	4.7	310.88						1970	1985	1.7
North_America	USA	Louisiana	Oil	Conventional	2	1997	0.95	1	0.15	0.625	0.35	20	25	1	5	11
North_America	USA	Michigan	Oil	Conventional	1	1935	0.95	1	0.065	0.625	0.35	20	10	1	5	3.5
North_America	USA	Michigan	Oil	Conventional	2	1960	0.95	1	0.075	0.625	0.35	20	4	1	5	1.87
North_America	USA	Michigan	Oil	Conventional	3	1972	0.95	1	0.1	0.625	0.35	20	20	1	5	4.5
North_America	USA	Michigan	Oil	Conventional	4	2010	0.95	1	0.05	0.625	0.35	20	5	1	5	1.5
North_America	USA	Mississippi	Oil	Conventional	1	1941	0.95	1	0.065	0.625	0.35	20	15	1	5	7
North_America	USA	Mississippi	Oil	Conventional	2	1955	0.95	1	0.05	0.625	0.35	20	40	1	5	9
North_America	USA	Mississippi	Oil	Conventional	3	2007	0.95	1	0.05	0.625	0.5	20	10	1	5	4.09
North_America	USA	Missouri	Oil	Conventional	1	1980	0.95	1	0.05	0.625	0.35	20	3	1	5	0.031
North_America	USA	Missouri	Oil	Conventional	2	2010	0.95	1	0.05	0.625	0.35	20	3	1	5	0.04
North_America	USA	Montana	Oil	Conventional	1	1920	0.95	1	0.05	0.625	0.5	20	5	1	5	1
North_America	USA	Montana	Oil	Conventional	2	1951	0.95	1	0.06	0.625	0.5	20	30	1	5	9
North_America	USA	Montana	Oil	Conventional	3	2002	0.95	1	0.1	0.625	0.35	20	5	1	5	2
North_America	USA	Montana	Oil	Conventional	4	2012	0.95	1	0.075	0.625	0.5	20	3	1	5	0.51
North_America	USA	Nebraska	Oil	Conventional	1	1953	0.95	1	0.075	0.625	0.35	20	10	1	5	3.27
North_America	USA	Nevada	Oil	Conventional	1	1978	0.95	1	0.06	0.625	0.35	20	1	1	5	0.35
North_America	USA	New_Mexico	Oil	Conventional	1	1930	0.95	1	0.072	0.625	0.35	20	160	6	3	43.6
North_America	USA	New_Mexico	Oil	Conventional	2	1992	0.95	1	0.06	0.625	0.35	20	40	1	5	15
North_America	USA	New_Mexico	Oil	Conventional	3	2008	0.95	1	0.065	0.625	0.35	20	50	3	5	24
North_America	USA	New_York	Oil	Conventional	1	1895	0.95	1	0.045	0.625	0.35	20	1	1	5	0.2
North_America	USA	New_York	Oil	Conventional	2	1930	0.95	1	0.045	0.625	0.35	20	5	1	5	1.04
North_America	USA	North_Dakota	Oil	Conventional	1	1953	0.95	1	0.045	0.625	0.35	20	25	1	5	6.6
North_America	USA	North_Dakota	Oil	Conventional	2	1977	0.95	1	0.1	0.625	0.35	20	20	1	5	4.3
North_America	USA	North_Dakota	Oil	Conventional	3	1996	0.95	1	0.045	0.625	0.35	20	10	1	5	3
North_America	USA	North_Dakota	Oil	Conventional	4	2005	0.95	1	0.075	0.625	0.35	20	12	1	5	2
North_America	USA	North_Dakota	Oil	Conventional	5	2015	0.95	1	0.045	0.625	0.35	20	15	1	5	4.9
North_America	USA	Ohio	Oil	Conventional	1	1888	0.95	1	0.045	0.625	0.35	20	12	1	5	4.5
North_America	USA	Ohio	Oil	Conventional	2	1970	0.95	1	0.045	0.625	0.35	20	5	1	5	2.58
North_America	USA	Oklahoma	Oil	Conventional	1	1910	0.95	1	0.08	0.625	0.5	20	80	1	5	40
North_America	USA	Oklahoma	Oil	Conventional	2	1945	0.95	1	0.05	0.625	0.5	20	160	1	5	79.07
North_America	USA	Oklahoma	Oil	Conventional	3	2008	0.95	1	0.075	0.625	0.35	20	20	1	5	10
North_America	USA	Pennsylvania	Oil	Conventional	1	1875	0.95	1	0.055	0.625	0.35	20	10	1	5	3.91
North_America	USA	Pennsylvania	Oil	Conventional	2	1930	0.95	1	0.05	0.625	0.35	20	10	1	5	3.5
North_America	USA	Pennsylvania	Oil	Conventional	3	2011	0.95	1	0.05	0.625	0.35	20	5	1	5	1
North_America	USA	South_Dakota	Oil	Conventional	1	1976	0.95	1	0.047	0.625	0.35	20	10	1	5	0.35
North_America	USA	South_Dakota	Oil	Conventional	2	2004	0.95	1	0.04	0.625	0.35	20	10	1	5	0.24
North_America	USA	Tennessee	Oil	Conventional	1	1971	0.95	1	0.025	0.625	0.35	20	1	1	5	0.18
North_America	USA	Tennessee	Oil	Conventional	2	2020	0.95	1	0.025	0.625	0.35	20	1	1	5	0.04
North_America	USA	Texas	Oil	Conventional	1	1913	0.95	1	0.055	0.625	0.35	20	1200	10	5	513.57						1953	1956	0.95
North_America	USA	Texas	Oil	Conventional	2	2009	0.95	1	0.075	0.625	0.35	20	180	1	5	90
North_America	USA	Utah	Oil	Conventional	1	1956	0.95	1	0.055	0.625	0.35	20	20	1	5	8
North_America	USA	Utah	Oil	Conventional	2	2007	0.95	1	0.055	0.625	0.35	20	20	1	5	9.19
North_America	USA	Virginia	Oil	Conventional	1	1946	0.95	1	0.1	0.625	0.35	20	1	1	5	0.002
North_America	USA	Virginia	Oil	Conventional	2	1980	0.95	1	0.075	0.625	0.35	20	1	1	5	0.0037
North_America	USA	Washington	Oil	Conventional	1	1954	0.95	1	0.2	0.625	0.35	20	1	1	5	6.3e-05
North_America	USA	West_Virginia	Oil	Conventional	1	1893	0.95	1	0.05	0.625	0.35	20	7	1	5	2.3
North_America	USA	West_Virginia	Oil	Conventional	2	1951	0.95	1	0.05	0.625	0.5	20	20	3	5	2.8
North_America	USA	West_Virginia	Oil	Conventional	3	2008	0.95	1	0.05	0.625	0.5	20	20	1	5	1.5
North_America	USA	Wyoming	Oil	Conventional	1	1913	0.95	1	0.075	0.625	0.35	20	10	3	5	4
North_America	USA	Wyoming	Oil	Conventional	2	1945	0.95	1	0.049	0.625	0.5	20	150	1	5	56.56
North_America	USA	Wyoming	Oil	Conventional	3	2008	0.95	1	0.035	0.625	0.35	20	40	1	5	16
North_America	USA	Texas$Austin_Chalk	Oil	Tight	1	1996	0.95	1	0.12	0.7	0.35	20	9	1	5	1.75
North_America	USA	Texas$Barnett	Oil	Tight	1	2009	0.95	1	0.05	0.7	0.35	20	15	1	5	2.44
North_America	USA	North_Dakota$Bakken	Oil	Tight	1	2008	0.95	1	0.06	0.7	0.35	20	200	1	5	87.48
North_America	USA	Texas$Eagle_Ford	Oil	Tight	1	2010	0.95	1	0.065	0.7	0.35	20	180	1	5	79.38
North_America	USA	Texas$Granite_Wash	Oil	Tight	1	2008	0.95	1	0.14	0.7	0.35	20	8	1	5	0.89
North_America	USA	Oklahoma$Granite_Wash	Oil	Tight	1	2008	0.95	1	0.14	0.7	0.35	20	8	1	5	0.89
North_America	USA	California$Monterey	Oil	Tight	1	1997	0.95	1	0.11	0.7	0.35	20	15	1	5	2.7
North_America	USA	California$Monterey	Oil	Tight	2	2013	0.95	1	0.1	0.7	0.35	20	10	1	5	2.92
North_America	USA	Colorado$Niobrara	Oil	Tight	1	2007	0.95	1	0.06	0.7	0.35	20	30	1	5	3.26
North_America	USA	Colorado$Niobrara	Oil	Tight	2	2015	0.95	1	0.06	0.7	0.35	20	20	1	5	9
North_America	USA	Wyoming$Niobrara	Oil	Tight	1	2007	0.95	1	0.06	0.7	0.35	20	30	1	5	3.26
North_America	USA	Wyoming$Niobrara	Oil	Tight	2	2015	0.95	1	0.06	0.7	0.35	20	20	1	5	9
North_America	USA	Texas$Permian	Oil	Tight	1	2008	0.95	1	0.06	0.7	0.35	20	130	1	5	61.13
North_America	USA	Oklahoma$Woodford	Oil	Tight	1	2013	0.95	1	0.1	0.7	0.35	20	25	1	5	10.95
North_America	USA	Ohio$Utica	Oil	Tight	1	2015	0.95	1	0.1	0.7	0.35	20	30	1	5	14.33
North_America	USA	Pennsylvania$Marcellus	Oil	Tight	1	2015	0.95	1	0.1	0.7	0.35	20	30	1	5	2.29
North_America	USA	West_Virginia$Marcellus	Oil	Tight	1	2015	0.95	1	0.1	0.7	0.35	20	30	1	5	2.29
North_America	USA	Alabama	Gas	Conventional	1	1976	0.95	1	0.05	0.6	0.35	15	4.5	1	5	3
North_America	USA	Alabama	Gas	Conventional	2	1992	0.95	1	0.11	0.6	0.35	15	10.5	1	5	6.62
North_America	USA	Alaska	Gas	Conventional	1	1969	0.95	1	0.05	0.6	0.35	15	22.5	1	5	6
North_America	USA	Alaska	Gas	Conventional	2	1976	0.95	1	0.06	0.6	0.35	15	15	1	5	3.31
North_America	USA	Alaska	Gas	Conventional	3	1986	0.95	1	0.05	0.6	0.35	15	75	1	5	14.3
North_America	USA	Alaska	Gas	Conventional	4	2020	0.95	1	0.05	0.6	0.35	15	7.5	1	5	1.79
North_America	USA	Arizona	Gas	Conventional	1	1964	0.95	1	0.1	0.6	0.35	15	3	1	5	0.0125
North_America	USA	Arizona	Gas	Conventional	2	1988	0.95	1	0.1	0.6	0.35	15	3	1	5	0.019
North_America	USA	Arkansas	Gas	Conventional	1	1920	0.95	1	0.075	0.6	0.35	15	1.5	1	5	0.4
North_America	USA	Arkansas	Gas	Conventional	2	1941	0.95	1	0.05	0.6	0.35	15	6	1	5	1.3
North_America	USA	Arkansas	Gas	Conventional	3	1963	0.95	1	0.09	0.6	0.35	15	15	1	5	3
North_America	USA	Arkansas	Gas	Conventional	4	1986	0.95	1	0.07	0.6	0.35	15	15	1	5	4.8
North_America	USA	Arkansas	Gas	Conventional	5	2002	0.95	1	0.05	0.6	0.35	15	6	1	5	1.35
North_America	USA	California	Gas	Conventional	1	1912	0.95	1	0.05	0.6	0.35	15	80	15	5	26.5
North_America	USA	California	Gas	Conventional	2	1962	0.95	1	0.15	0.6	0.35	15	10	1	5	3.8
North_America	USA	California	Gas	Conventional	3	1981	0.95	1	0.07	0.6	0.35	15	10	1	5	7
North_America	USA	California	Gas	Conventional	4	1998	0.95	1	0.07	0.6	0.35	15	10	1	5	4.5
North_America	USA	California	Gas	Conventional	5	2020	0.95	1	0.05	0.6	0.35	15	10	1	5	2.63
North_America	USA	Colorado	Gas	Conventional	1	1950	0.95	1	0.05	0.6	0.35	15	50	8	3	15
North_America	USA	Colorado	Gas	Conventional	2	2002	0.95	1	0.05	0.6	0.35	15	150	1	5	48
North_America	USA	Florida	Gas	Conventional	1	1972	0.95	1	0.11	0.6	0.35	15	10	1	5	0.7
North_America	USA	Florida	Gas	Conventional	2	2009	0.95	1	0.06	0.6	0.35	15	5	1	5	0.35
North_America	USA	Illinois	Gas	Conventional	1	1908	0.95	1	0.05	0.6	0.35	15	1	1	5	0.12
North_America	USA	Illinois	Gas	Conventional	2	1939	0.95	1	0.08	0.6	0.35	15	5	1	5	0.3
North_America	USA	Illinois	Gas	Conventional	3	1956	0.95	1	0.1	0.6	0.35	15	5	1	5	0.08
North_America	USA	Illinois	Gas	Conventional	4	2009	0.95	1	0.07	0.6	0.35	15	5	1	5	0.06
North_America	USA	Iowa	Gas	Conventional	1	1917	0.95	1	0.2	0.6	0.35	15	1	1	5	6.7e-06
North_America	USA	Indiana	Gas	Conventional	1	1889	0.95	1	0.09	0.6	0.35	15	5	1	5	0.5
North_America	USA	Indiana	Gas	Conventional	2	2010	0.95	1	0.05	0.6	0.35	15	5	1	5	0.55
North_America	USA	Kansas	Gas	Conventional	1	1903	0.95	1	0.05	0.6	0.35	15	5	1	5	1.5
North_America	USA	Kansas	Gas	Conventional	2	1940	0.95	1	0.075	0.6	0.35	15	100	10	5	31.12
North_America	USA	Kansas	Gas	Conventional	3	1986	0.95	1	0.08	0.6	0.35	15	40	1	5	10.5
North_America	USA	Kansas	Gas	Conventional	4	2020	0.95	1	0.05	0.6	0.35	15	15	1	5	4
North_America	USA	Kentucky	Gas	Conventional	1	1934	0.95	1	0.03	0.6	0.35	15	20	1	5	5
North_America	USA	Kentucky	Gas	Conventional	2	1983	0.95	1	0.034	0.6	0.35	15	30	7	3	10.75
North_America	USA	Louisiana	Gas	Conventional	1	1945	0.95	1	0.11	0.6	0.35	15	700	10	5.3	260
North_America	USA	Louisiana	Gas	Conventional	2	1991	0.95	1	0.1	0.6	0.35	15	100	1	5	80
North_America	USA	Louisiana	Gas	Conventional	3	2020	0.95	1	0.05	0.6	0.35	15	15	1	5	4.58
North_America	USA	Maryland	Gas	Conventional	1	1967	0.95	1	0.15	0.6	0.35	15	1	1	5	0.0071
North_America	USA	Michigan	Gas	Conventional	1	1973	0.95	1	0.12	0.6	0.35	15	10	1	5	2
North_America	USA	Michigan	Gas	Conventional	2	1995	0.95	1	0.12	0.6	0.35	15	10	1	5	2
North_America	USA	Michigan	Gas	Conventional	3	2020	0.95	1	0.05	0.6	0.35	15	5	1	5	1.25
North_America	USA	Mississippi	Gas	Conventional	1	1948	0.95	1	0.07	0.6	0.35	15	20	1	5	5.15
North_America	USA	Mississippi	Gas	Conventional	2	1976	0.95	1	0.07	0.6	0.35	15	15	1	5	3
North_America	USA	Mississippi	Gas	Conventional	3	2004	0.95	1	0.07	0.6	0.35	15	15	1	5	1.5
North_America	USA	Mississippi	Gas	Conventional	4	2020	0.95	1	0.05	0.6	0.35	15	6	1	5	0.5
North_America	USA	Missouri	Gas	Conventional	1	1885	0.95	1	0.1	0.6	0.35	15	1	1	5	0.0004
North_America	USA	Missouri	Gas	Conventional	2	1901	0.95	1	0.07	0.6	0.35	15	1	1	5	0.001
North_America	USA	Missouri	Gas	Conventional	3	1967	0.95	1	0.1	0.6	0.35	15	1	1	5	0.0006
North_America	USA	Montana	Gas	Conventional	1	1933	0.95	1	0.05	0.6	0.5	15	10	1	5	1.6
North_America	USA	Montana	Gas	Conventional	2	1970	0.95	1	0.05	0.6	0.35	15	10	1	5	1.31
North_America	USA	Montana	Gas	Conventional	3	1998	0.95	1	0.08	0.6	0.35	15	10	1	5	1.3
North_America	USA	Nebraska	Gas	Conventional	1	1965	0.95	1	0.12	0.6	0.35	15	10	1	5	0.09
North_America	USA	Nebraska	Gas	Conventional	2	1991	0.95	1	0.12	0.6	0.35	15	10	1	5	0.02
North_America	USA	Nebraska	Gas	Conventional	3	2007	0.95	1	0.12	0.6	0.35	15	10	1	5	0.02
North_America	USA	Nevada	Gas	Conventional	1	1991	0.95	1	0.15	0.6	0.35	15	1	1	5	0.00028
North_America	USA	New_Mexico	Gas	Conventional	1	1936	0.95	1	0.07	0.6	0.35	15	170	15	5	51
North_America	USA	New_Mexico	Gas	Conventional	2	1992	0.95	1	0.06	0.6	0.35	15	60	1	5	30.47
North_America	USA	New_York	Gas	Conventional	1	1910	0.95	1	0.05	0.6	0.35	15	10	1	5	0.3
North_America	USA	New_York	Gas	Conventional	2	1936	0.95	1	0.2	0.6	0.35	15	1	1	5	0.15
North_America	USA	New_York	Gas	Conventional	3	1977	0.95	1	0.06	0.6	0.35	15	3	1	5	0.6
North_America	USA	New_York	Gas	Conventional	4	2001	0.95	1	0.09	0.6	0.35	15	3	1	5	0.6
North_America	USA	New_York	Gas	Conventional	5	2020	0.95	1	0.05	0.6	0.35	15	2	1	5	0.15
North_America	USA	North_Dakota	Gas	Conventional	1	1957	0.95	1	0.05	0.6	0.35	15	10	1	5	1.19
North_America	USA	North_Dakota	Gas	Conventional	2	1981	0.95	1	0.044	0.6	0.35	15	10	1	5	1.9
North_America	USA	Ohio	Gas	Conventional	1	1897	0.95	1	0.05	0.6	0.35	15	10	5	3	3
North_America	USA	Ohio	Gas	Conventional	2	1974	0.95	1	0.05	0.6	0.35	15	15	1	5	5.99
North_America	USA	Ohio	Gas	Conventional	3	2020	0.95	1	0.05	0.6	0.35	15	5	1	5	2
North_America	USA	Oklahoma	Gas	Conventional	1	1907	0.95	1	0.05	0.6	0.35	15	290	1	5	10
North_America	USA	Oklahoma	Gas	Conventional	2	1936	0.95	1	0.05	0.6	0.35	15	270	10	4.6	130.52
North_America	USA	Oklahoma	Gas	Conventional	3	2010	0.95	1	0.12	0.6	0.35	15	8	1	5	3
North_America	USA	Oregon	Gas	Conventional	1	1983	0.95	1	0.065	0.6	0.35	15	2	1	5	0.07
North_America	USA	Oregon	Gas	Conventional	2	2009	0.95	1	0.05	0.6	0.35	15	2	1	5	0.027
North_America	USA	Oregon	Gas	Conventional	3	2015	0.95	1	0.05	0.6	0.35	15	2	1	5	0.113
North_America	USA	Pennsylvania	Gas	Conventional	1	1883	0.95	1	0.05	0.6	0.35	15	7	1	5	2
North_America	USA	Pennsylvania	Gas	Conventional	2	1900	0.95	1	0.045	0.6	0.35	15	12	1	5	4
North_America	USA	Pennsylvania	Gas	Conventional	3	1935	0.95	1	0.04	0.6	0.35	15	12	1	5	2.1
North_America	USA	Pennsylvania	Gas	Conventional	4	1951	0.95	1	0.04	0.6	0.35	15	12	1	5	2.1
North_America	USA	Pennsylvania	Gas	Conventional	5	1981	0.95	1	0.04	0.6	0.35	15	12	1	5	5.1
North_America	USA	Pennsylvania	Gas	Conventional	6	2008	0.95	1	0.033	0.6	0.35	15	40	1	5	16.2
North_America	USA	South_Dakota	Gas	Conventional	1	1982	0.95	1	0.075	0.6	0.35	15	2	1	5	0.06
North_America	USA	South_Dakota	Gas	Conventional	2	2008	0.95	1	0.04	0.6	0.35	15	2	1	5	0.05
North_America	USA	Tennessee	Gas	Conventional	1	1981	0.95	1	0.09	0.6	0.35	15	2	1	5	0.06
North_America	USA	Tennessee	Gas	Conventional	2	2004	0.95	1	0.07	0.6	0.35	15	2	1	5	0.08
North_America	USA	Texas	Gas	Conventional	1	1928	0.95	1	0.076	0.6	0.35	15	1000	15	5.5	350.44
North_America	USA	Texas	Gas	Conventional	2	1985	0.95	1	0.05	0.6	0.35	15	400	1	5	176
North_America	USA	Utah	Gas	Conventional	1	1960	0.95	1	0.05	0.6	0.35	15	7	1	5	2
North_America	USA	Utah	Gas	Conventional	2	1985	0.95	1	0.05	0.6	0.35	15	50	6	5	19
North_America	USA	Virginia	Gas	Conventional	1	1990	0.95	1	0.07	0.6	0.35	15	7	1	5	1.56
North_America	USA	Virginia	Gas	Conventional	2	2010	0.95	1	0.05	0.6	0.35	15	7	1	5	1
North_America	USA	West_Virginia	Gas	Conventional	1	1905	0.95	1	0.06	0.6	0.35	15	15	1	5	6.49
North_America	USA	West_Virginia	Gas	Conventional	2	1938	0.95	1	0.04	0.6	0.35	15	15	1	5	7
North_America	USA	West_Virginia	Gas	Conventional	3	1960	0.95	1	0.05	0.6	0.35	15	15	1	5	4
North_America	USA	West_Virginia	Gas	Conventional	4	1986	0.95	1	0.05	0.6	0.35	15	15	1	5	4
North_America	USA	West_Virginia	Gas	Conventional	5	2005	0.95	1	0.05	0.6	0.35	15	5	1	5	2
North_America	USA	Wyoming	Gas	Conventional	1	1960	0.95	1	0.05	0.6	0.35	15	30	1	5	12
North_America	USA	Wyoming	Gas	Conventional	2	1985	0.95	1	0.09	0.6	0.35	15	130	10	5	50.21
North_America	USA	Other	Gas	Conventional	1	1885	0.95	1	0.1	0.6	0.35	15	1	1	5	0.035
North_America	USA	Pennsylvania$Marcellus	Gas	Shale	1	2008	0.95	1	0.15	0.6	0.35	15	70	1	4	32.87
North_America	USA	West_Virginia$Marcellus	Gas	Shale	1	2010	0.95	1	0.1	0.6	0.35	15	20	1	4	10.35
North_America	USA	Louisiana$Haynesville	Gas	Shale	1	2008	0.95	1	0.3	0.6	0.35	15	50	1	4	22.96
North_America	USA	Texas$Haynesville	Gas	Shale	1	2008	0.95	1	0.09	0.6	0.35	15	20	1	4	7.94
North_America	USA	Texas$Eagle_Ford	Gas	Shale	1	2010	0.95	1	0.15	0.6	0.35	15	30	1	4	13.8
North_America	USA	New_York$Utica	Gas	Shale	1	2020	0.95	1	0.03	0.6	0.35	15	12	1	4	5.83
North_America	USA	Ohio$Utica	Gas	Shale	1	2015	0.95	1	0.03	0.6	0.35	15	12	1	4	5.83
North_America	USA	Oklahoma$Woodford	Gas	Shale	1	2007	0.95	1	0.097	0.6	0.35	15	20	1	4	10.13
North_America	USA	Texas$Barnett	Gas	Shale	1	2007	0.95	1	0.28	0.6	0.35	15	40	1	4	20.32
North_America	USA	Colorado$Niobrara	Gas	Shale	1	2012	0.95	1	0.03	0.6	0.35	15	20	1	4	6
North_America	USA	Arkansas$Fayetteville	Gas	Shale	1	2009	0.95	1	0.35	0.6	0.35	15	20	1	4	8.81
North_America	USA	Texas$Permian	Gas	Shale	1	2009	0.95	1	0.35	0.6	0.35	15	12	1	4	4.59
North_America	USA	New_Mexico$Permian	Gas	Shale	1	2010	0.95	1	0.03	0.6	0.35	15	5	1	4	0.93
North_America	USA	New_York$Other	Gas	Shale	1	2020	0.95	1	0.03	0.6	0.35	15	10	1	4	3.05
North_America	USA	North_Dakota$Bakken	Gas	Shale	1	2010	0.95	1	0.1	0.6	0.35	15	5	1	4	1.77
North_America	USA	Montana$Bakken	Gas	Shale	1	2006	0.95	1	0.03	0.6	0.35	15	5	1	4	0.57
North_America	USA	Michigan$Antrim	Gas	Shale	1	1990	0.95	1	0.09	0.6	0.35	15	10	1	4	4.67
North_America	USA	Kentucky$New_Albany	Gas	Shale	1	2008	0.95	1	0.03	0.6	0.35	15	4	1	4	0.23
North_America	USA	New_Mexico$Lewis	Gas	Shale	1	2015	0.95	1	0.03	0.6	0.35	15	1	1	4	0.05
North_America	USA	Colorado$Lewis	Gas	Shale	1	2015	0.95	1	0.03	0.6	0.35	15	1	1	4	0.05
North_America	USA	Alabama	Gas	CBM	1	1990	0.95	1	0.04	0.6	0.35	15	12	1	5	5.2
North_America	USA	Alabama	Gas	CBM	2	2020	0.95	1	0.04	0.6	0.35	15	9	1	5	4.62
North_America	USA	Arkansas	Gas	CBM	1	2004	0.95	1	0.03	0.6	0.35	15	3	1	5	0.15
North_America	USA	Arkansas	Gas	CBM	2	2020	0.95	1	0.03	0.6	0.35	15	3	1	5	0.14
North_America	USA	Colorado	Gas	CBM	1	1992	0.95	1	0.04	0.6	0.35	15	65	1	5	27.5
North_America	USA	Colorado	Gas	CBM	2	2020	0.95	1	0.04	0.6	0.35	15	25	1	5	10.53
North_America	USA	Kansas	Gas	CBM	1	2005	0.95	1	0.05	0.6	0.35	15	3	1	5	1.1
North_America	USA	Kansas	Gas	CBM	2	2020	0.95	1	0.03	0.6	0.35	15	4	1	5	1.59
North_America	USA	Louisiana	Gas	CBM	1	2006	0.95	1	0.25	0.6	0.35	15	1	1	5	0.005
North_America	USA	Montana	Gas	CBM	1	2002	0.95	1	0.06	0.6	0.35	15	1	1	5	0.2
North_America	USA	Montana	Gas	CBM	2	2020	0.95	1	0.03	0.6	0.35	15	1	1	5	0.1
North_America	USA	New_Mexico	Gas	CBM	1	1990	0.95	1	0.075	0.6	0.35	15	40	1	5	17
North_America	USA	New_Mexico	Gas	CBM	2	2020	0.95	1	0.03	0.6	0.35	15	45	1	5	21.36
North_America	USA	Oklahoma	Gas	CBM	1	2002	0.95	1	0.1	0.6	0.35	15	7	1	5	1.1
North_America	USA	Oklahoma	Gas	CBM	2	2020	0.95	1	0.03	0.6	0.35	15	7	1	5	1.59
North_America	USA	Pennsylvania	Gas	CBM	1	2004	0.95	1	0.1	0.6	0.35	15	3	1	5	0.1
North_America	USA	Pennsylvania	Gas	CBM	2	2020	0.95	1	0.03	0.6	0.35	15	4	1	5	0.44
North_America	USA	Utah	Gas	CBM	1	1998	0.95	1	0.06	0.6	0.35	15	10	1	5	2.39
North_America	USA	Utah	Gas	CBM	2	2020	0.95	1	0.03	0.6	0.35	15	4	1	5	1.6
North_America	USA	Virginia	Gas	CBM	1	2003	0.95	1	0.03	0.6	0.35	15	20	1	5	7
North_America	USA	Virginia	Gas	CBM	2	2020	0.95	1	0.03	0.6	0.35	15	40	1	5	19.85
North_America	USA	West_Virginia	Gas	CBM	1	2002	0.95	1	0.03	0.6	0.35	15	5	1	5	1.21
North_America	USA	West_Virginia	Gas	CBM	2	2020	0.95	1	0.03	0.6	0.35	15	3	1	5	0.57
North_America	USA	Wyoming	Gas	CBM	1	1999	0.95	1	0.05	0.6	0.35	15	50	1	5	22.23
North_America	Canada	Northwest_Territories	Oil	Conventional	1	1984	0.95	1	0.055	0.625	0.35	20	5	1	5	1.7
North_America	Canada	Northwest_Territories	Oil	Conventional	2	2020	0.95	1	0.055	0.625	0.35	20	1	1	5	0.21
North_America	Canada	British_Columbia	Oil	Conventional	1	1961	0.95	1	0.055	0.625	0.35	20	10	1	5	4.67
North_America	Canada	British_Columbia	Oil	Conventional	2	1996	0.95	1	0.055	0.625	0.35	20	10	1	5	4
North_America	Canada	British_Columbia	Oil	Conventional	3	2011	0.95	1	0.055	0.625	0.35	20	2	1	5	1
North_America	Canada	Alberta	Oil	Conventional	1	1953	0.95	1	0.1	0.625	0.35	20	210	5	5	100.39
North_America	Canada	Alberta	Oil	Conventional	2	1988	0.95	1	0.075	0.625	0.35	20	140	1	5	67
North_America	Canada	Alberta	Oil	Conventional	3	2011	0.95	1	0.095	0.625	0.35	20	20	1	5	5.34
North_America	Canada	Saskatchewan	Oil	Conventional	1	1956	0.95	1	0.071	0.625	0.35	20	50	1	5	16
North_America	Canada	Saskatchewan	Oil	Conventional	2	1983	0.95	1	0.062	0.625	0.35	20	60	4	5	30.99
North_America	Canada	Manitoba	Oil	Conventional	1	1953	0.95	1	0.075	0.625	0.35	20	3	1	5	0.5
North_America	Canada	Manitoba	Oil	Conventional	2	1964	0.95	1	0.06	0.625	0.35	20	3	1	5	0.4
North_America	Canada	Manitoba	Oil	Conventional	3	1983	0.95	1	0.05	0.625	0.35	20	3	1	5	0.5
North_America	Canada	Manitoba	Oil	Conventional	4	2004	0.95	1	0.11	0.625	0.35	20	3	1	5	0.41
North_America	Canada	Ontario	Oil	Conventional	1	1877	0.95	1	0.038	0.625	0.35	20	3	1	5	0.16
North_America	Canada	Ontario	Oil	Conventional	2	1957	0.95	1	0.065	0.625	0.35	20	3	1	5	0.14
North_America	Canada	Ontario	Oil	Conventional	3	1986	0.95	1	0.065	0.625	0.35	20	3	1	5	0.19
North_America	Canada	Ontario	Oil	Conventional	4	2012	0.95	1	0.07	0.625	0.35	20	1	1	5	0.04
North_America	Canada	New_Brunswick	Oil	Conventional	1	1930	0.95	1	0.038	0.625	0.35	20	2	1	5	0.005
North_America	Canada	New_Brunswick	Oil	Conventional	2	2007	0.95	1	0.038	0.625	0.35	20	2	1	5	0.004
North_America	Canada	East_Coast_Offshore	Oil	Conventional	1	1999	0.95	1	0.14	0.625	0.35	20	22	1	5	10.78
North_America	Canada	Nova_Scotia$Offshore	Oil	Conventional	1	2000	0.95	1	0.075	0.625	0.35	20	3	1	5	0.24
North_America	Canada	Alberta	Oil	Tight	1	2010	0.95	1	0.1	0.7	0.35	20	200	3	3	41.49
North_America	Canada	Manitoba	Oil	Tight	1	2010	0.95	1	0.1	0.7	0.35	20	10	1	3	1.72
North_America	Canada	Saskatchewan	Oil	Tight	1	2009	0.95	1	0.1	0.7	0.35	20	40	1	3	7.45
North_America	Canada	Northwest_Territories	Gas	Conventional	1	1971	0.95	1	0.1	0.6	0.35	15	3	1	5	0.35
North_America	Canada	Northwest_Territories	Gas	Conventional	2	1991	0.95	1	0.08	0.6	0.35	15	3	1	5	0.35
North_America	Canada	Northwest_Territories	Gas	Conventional	3	1999	0.95	1	0.3	0.6	0.35	15	1	1	5	0.1
North_America	Canada	Northwest_Territories	Gas	Conventional	4	2020	0.95	1	0.08	0.6	0.35	15	3	1	5	0.3
North_America	Canada	British_Columbia	Gas	Conventional	1	1960	0.95	1	0.08	0.6	0.35	15	30	3	5	11
North_America	Canada	British_Columbia	Gas	Conventional	2	1991	0.95	1	0.085	0.6	0.35	15	45	1	5	17.7
North_America	Canada	British_Columbia	Gas	Conventional	3	2000	0.95	1	0.11	0.6	0.35	15	15	1	5	6.5
North_America	Canada	British_Columbia	Gas	Conventional	4	2020	0.95	1	0.05	0.6	0.35	15	25	1	5	9.57
North_America	Canada	Alberta	Gas	Conventional	1	1958	0.95	1	0.045	0.6	0.35	15	110	1	5	55.34
North_America	Canada	Alberta	Gas	Conventional	2	1969	0.95	1	0.05	0.6	0.35	15	110	1	5	55.34
North_America	Canada	Alberta	Gas	Conventional	3	1990	0.95	1	0.1	0.6	0.35	15	195	1	5	91.34
North_America	Canada	Alberta	Gas	Conventional	4	2020	0.95	1	0.05	0.6	0.35	15	140	1	5	68.32
North_America	Canada	Saskatchewan	Gas	Conventional	1	1957	0.95	1	0.05	0.6	0.35	15	4	1	5	1
North_America	Canada	Saskatchewan	Gas	Conventional	2	1968	0.95	1	0.05	0.6	0.35	15	4	1	5	0.65
North_America	Canada	Saskatchewan	Gas	Conventional	3	1987	0.95	1	0.1	0.6	0.35	15	12	1	5	4.7
North_America	Canada	Saskatchewan	Gas	Conventional	4	2000	0.95	1	0.1	0.6	0.35	15	8	1	5	2
North_America	Canada	Saskatchewan	Gas	Conventional	5	2020	0.95	1	0.05	0.6	0.35	15	6	1	5	2.84
North_America	Canada	Manitoba	Gas	Conventional	1	1925	0.95	1	0.05	0.6	0.35	15	4	1	5	1.3e-05
North_America	Canada	Ontario	Gas	Conventional	1	1908	0.95	1	0.055	0.6	0.35	15	5	1	5	0.35
North_America	Canada	Ontario	Gas	Conventional	2	1935	0.95	1	0.1	0.6	0.35	15	3	1	5	0.1
North_America	Canada	Ontario	Gas	Conventional	3	1952	0.95	1	0.045	0.6	0.35	15	3	1	5	0.45
North_America	Canada	Ontario	Gas	Conventional	4	1980	0.95	1	0.04	0.6	0.35	15	3	1	5	0.5
North_America	Canada	Ontario	Gas	Conventional	5	2020	0.95	1	0.04	0.6	0.35	15	3	1	5	0.63
North_America	Canada	Quebec	Gas	Conventional	1	1966	0.95	1	0.075	0.6	0.35	15	5	1	5	0.0025
North_America	Canada	Quebec	Gas	Conventional	2	2020	0.95	1	0.05	0.6	0.35	15	3	1	5	0.001
North_America	Canada	New_Brunswick	Gas	Conventional	1	1914	0.95	1	0.038	0.6	0.35	15	3	1	5	0.029
North_America	Canada	New_Brunswick	Gas	Conventional	2	2020	0.95	1	0.05	0.6	0.35	15	3	1	5	0.012
North_America	Canada	East_Coast_Offshore	Gas	Conventional	1	1999	0.95	1	0.13	0.6	0.35	15	8	1	5	2.2
North_America	Canada	East_Coast_Offshore	Gas	Conventional	2	2020	0.95	1	0.05	0.6	0.35	15	3	1	5	0.81
North_America	Canada	Alberta$Horseshoe_Canyon	Gas	CBM	1	2003	0.95	1	0.065	0.6	0.35	15	17	1	4	8
North_America	Canada	Alberta$Horseshoe_Canyon	Gas	CBM	2	2020	0.95	1	0.03	0.6	0.35	15	130	1	4	64.93
North_America	Canada	Alberta$Mannville	Gas	CBM	1	2005	0.95	1	0.1	0.6	0.35	15	5	1	4	0.6
North_America	Canada	Alberta$Mannville	Gas	CBM	2	2020	0.95	1	0.03	0.6	0.35	15	25	1	4	11.69
North_America	Canada	British_Columbia	Gas	CBM	1	2025	0.95	1	0.03	0.6	0.35	15	12	1	4	5.71
North_America	Canada	Saskatchewan	Gas	CBM	1	2025	0.95	1	0.03	0.6	0.35	15	3	1	4	0.71
North_America	Canada	Nova_Scotia	Gas	CBM	1	2025	0.95	1	0.03	0.6	0.35	15	8	1	4	2.86
North_America	Canada	Alberta$Montney	Gas	Tight	1	2009	0.95	1	0.03	0.6	0.35	15	10	1	4	5
North_America	Canada	Alberta$Montney	Gas	Tight	2	2015	0.95	1	0.03	0.6	0.35	15	380	3	4	182.12
North_America	Canada	British_Columbia$Montney	Gas	Tight	1	2009	0.95	1	0.033	0.6	0.35	15	160	1	4	82.29
North_America	Canada	British_Columbia$Jean_Marie	Gas	Tight	1	2020	0.95	1	0.03	0.6	0.35	15	25	1	4	11.55
North_America	Canada	British_Columbia$Other	Gas	Tight	1	2025	0.95	1	0.03	0.6	0.35	15	130	1	4	61.95
North_America	Canada	Alberta$Deep_Basin	Gas	Tight	1	2025	0.95	1	0.03	0.6	0.35	15	150	1	4	72.45
North_America	Canada	British_Columbia$Horn_River	Gas	Shale	1	2008	0.95	1	0.03	0.6	0.35	15	20	1	4	8.5
North_America	Canada	British_Columbia$Horn_River	Gas	Shale	2	2017	0.95	1	0.03	0.6	0.35	15	140	1	4	70.6
North_America	Canada	British_Columbia$Cordova	Gas	Shale	1	2014	0.95	1	0.03	0.6	0.35	15	65	1	4	31.61
North_America	Canada	Alberta$Colorado	Gas	Shale	1	2025	0.95	1	0.03	0.6	0.35	15	10	1	4	4.2
North_America	Canada	Alberta$Duvernay	Gas	Shale	1	2016	0.95	1	0.03	0.6	0.35	15	250	2	4	118.65
North_America	Canada	Nova_Scotia$Horton_Bluff	Gas	Shale	1	2030	0.95	1	0.03	0.6	0.35	15	25	1	4	11.55
North_America	Canada	Quebec$Utica	Gas	Shale	1	2020	0.95	1	0.03	0.6	0.35	15	15	1	4	7.35
South_America	Argentina	all	Oil	Conventional	1	1958	0.95	1	0.08	0.625	0.5	20	70.1754	1	5	43
South_America	Argentina	all	Oil	Conventional	2	1990	0.95	1	0.075	0.625	0.35	20	70.1754	1	5	43.93
South_America	Barbados	all	Oil	Conventional	1	1983	0.95	1	0.02	0.625	0.35	20	1	1	2.5	0.13
South_America	Belize	all	Oil	Conventional	1	2006	0.95	1	0.15	0.625	0.35	20	1	1	3	0.068
South_America	Bolivia	all	Oil	Conventional	1	1955	0.95	1	0.04	0.625	0.35	20	10	5	2	5.3
South_America	Brazil	all	Oil	Conventional	1	1975	0.95	1	0.075	0.625	0.35	20	403.509	10	4.1	231.01
South_America	Chile	all	Oil	Conventional	1	1958	0.95	1	0.1	0.625	0.35	20	30	1	5	1.7
South_America	Chile	all	Oil	Conventional	2	1979	0.95	1	0.075	0.625	0.35	20	5	1	5	1.3
South_America	Chile	all	Oil	Conventional	3	2009	0.95	1	0.09	0.625	0.35	20	1	1	5	0.18
South_America	Colombia	all	Oil	Conventional	1	1925	0.95	1	0.05	0.625	0.35	20	43.8596	10	3	24.4
South_America	Colombia	all	Oil	Conventional	2	1985	0.95	1	0.1	0.625	0.35	20	105.263	1	3	30
South_America	Colombia	all	Oil	Conventional	3	2006	0.95	1	0.075	0.625	0.35	20	78.9474	1	3	45.1
South_America	Cuba	all	Oil	Conventional	1	1979	0.95	1	0.09	0.625	0.35	20	66.6667	5	3	4.07
South_America	Ecuador	all	Oil	Conventional	1	1972	0.95	1	0.075	0.625	0.35	20	89.4737	4	2.5	51.11
South_America	Guatemala	all	Oil	Conventional	1	1994	0.95	1	0.05	0.625	0.35	20	1	1	3	0.94
South_America	Mexico	all	Oil	Conventional	1	1972	0.95	1	0.045	0.625	0.38	20	649.123	1	3	368.91
South_America	Peru	all	Oil	Conventional	1	1917	0.95	1	0.03	0.625	0.35	20	35.0877	10	3	20.64
South_America	Suriname	all	Oil	Conventional	1	1987	0.95	1	0.075	0.625	0.5	20	10	3	4	0.85
South_America	Trinidad_and_Tobago	all	Oil	Conventional	1	1923	0.95	1	0.034	0.625	0.35	20	52.6316	8	3	27.29
South_America	Venezuela	all	Oil	Conventional	1	1928	0.95	1	0.08	0.625	0.35	20	824.561	9	3.6	399.42						1968	1983	1.4	1987	1996	4
South_America	Argentina	all	Oil	Tight	1	2030	0.95	1	0.1	0.7	0.35	20	775	10	3	154.71
South_America	Bolivia	all	Oil	Tight	1	2025	0.95	1	0.1	0.7	0.35	20	20	1	3	3.438
South_America	Brazil	all	Oil	Tight	1	2028	0.95	1	0.1	0.7	0.35	20	150	2	3	30.369
South_America	Chile	all	Oil	Tight	1	2030	0.95	1	0.1	0.7	0.35	20	65	1	3	13.179
South_America	Colombia	all	Oil	Tight	1	2025	0.95	1	0.1	0.7	0.35	20	200	2	3	38.964
South_America	Mexico	all	Oil	Tight	1	2030	0.95	1	0.1	0.7	0.35	20	375	8	3	75.063
South_America	Paraguay	all	Oil	Tight	1	2035	0.95	1	0.1	0.7	0.35	20	105	2	3	21.2
South_America	Uruguay	all	Oil	Tight	1	2035	0.95	1	0.1	0.7	0.35	20	20	1	3	3.438
South_America	Venezuela	all	Oil	Tight	1	2028	0.95	1	0.1	0.7	0.35	20	385	8	3	76.782
South_America	Argentina	all	Gas	Conventional	1	1963	0.95	1	0.05	0.6	0.5	15	22.5	1	5.5	15
South_America	Argentina	all	Gas	Conventional	2	1980	0.95	1	0.09	0.6	0.35	15	120	10	5.5	45
South_America	Argentina	all	Gas	Conventional	3	2020	0.95	1	0.05	0.6	0.35	15	30	5	5.5	18.8
South_America	Barbados	all	Gas	Conventional	1	1985	0.95	1	0.03	0.6	0.35	15	2	1	5	0.037
South_America	Bolivia	all	Gas	Conventional	1	1970	0.95	1	0.05	0.6	0.35	15	4.5	1	5	3
South_America	Bolivia	all	Gas	Conventional	2	2000	0.95	1	0.05	0.6	0.35	15	97.5	4	5	65.3
South_America	Brazil	all	Gas	Conventional	1	1985	0.95	1	0.075	0.6	0.35	15	31.5	10	3.5	21
South_America	Chile	all	Gas	Conventional	1	1965	0.95	1	0.05	0.6	0.35	15	5	1	3	3
South_America	Chile	all	Gas	Conventional	2	2015	0.95	1	0.05	0.6	0.35	15	15	1	3	7.5
South_America	Colombia	all	Gas	Conventional	1	1960	0.95	1	0.035	0.6	0.35	15	30	10	3	20
South_America	Colombia	all	Gas	Conventional	2	2008	0.95	1	0.07	0.6	0.35	15	4.5	1	3	3.1
South_America	Cuba	all	Gas	Conventional	1	1997	0.95	1	0.05	0.6	0.35	15	40	15	3	17.83
South_America	Ecuador	all	Gas	Conventional	1	1945	0.95	1	0.03	0.6	0.35	15	5	1	3	0.3
South_America	Ecuador	all	Gas	Conventional	2	2002	0.95	1	0.04	0.6	0.35	15	15	5	3	2.3
South_America	Grenada	all	Gas	Conventional	1	2020	0.95	1	0.05	0.6	0.35	15	2	1	3	0.9
South_America	Guatemala	all	Gas	Conventional	1	2020	0.95	1	0.05	0.6	0.35	15	1	1	3	0.3
South_America	Guyana	all	Gas	Conventional	1	2020	0.95	1	0.05	0.6	0.35	15	10	1	3	5.6
South_America	Mexico	all	Gas	Conventional	1	1957	0.95	1	0.05	0.6	0.35	15	211.5	8	3	153.2
South_America	Paraguay	all	Gas	Conventional	1	2020	0.95	1	0.05	0.6	0.35	15	6	1	3	3.7
South_America	Peru	all	Gas	Conventional	1	1960	0.95	1	0.03	0.6	0.35	15	1	1	3	1
South_America	Peru	all	Gas	Conventional	2	2009	0.95	1	0.05	0.6	0.35	15	39.45	1	3	25.3
South_America	Suriname	all	Gas	Conventional	1	2020	0.95	1	0.05	0.6	0.35	15	6	1	3	3.7
South_America	Trinidad_and_Tobago	all	Gas	Conventional	1	1960	0.95	1	0.05	0.6	0.35	15	75	5	3	15
South_America	Trinidad_and_Tobago	all	Gas	Conventional	2	2000	0.95	1	0.08	0.6	0.35	15	60	1	3	37.5
South_America	Uruguay	all	Gas	Conventional	1	2020	0.95	1	0.05	0.6	0.35	15	2	1	3	1.1
South_America	Venezuela	all	Gas	Conventional	1	1945	0.95	1	0.04	0.6	0.35	15	362.25	20	3	241.5						1997	2006	0.8
South_America	Mexico	all	Gas	CBM	1	2015	0.95	1	0.03	0.6	0.35	15	15	1	4	10.5
South_America	Argentina	all	Gas	Shale	1	2025	0.95	1	0.03	0.6	0.35	15	121.5	5	4	81.28
South_America	Barbados	all	Gas	Shale	1	2030	0.95	1	0.03	0.6	0.35	15	1	1	4	0.556
South_America	Brazil	all	Gas	Shale	1	2025	0.95	1	0.03	0.6	0.35	15	36	1	4	23.74
South_America	Chile	all	Gas	Shale	1	2025	0.95	1	0.03	0.6	0.35	15	10.5	1	4	7.28
South_America	Colombia	all	Gas	Shale	1	2025	0.95	1	0.03	0.6	0.35	15	7.5	1	4	4.47
South_America	Mexico	all	Gas	Shale	1	2025	0.95	1	0.03	0.6	0.35	15	108	5	4	71.5
South_America	Paraguay	all	Gas	Shale	1	2025	0.95	1	0.03	0.6	0.35	15	12	1	4	7.62
South_America	Uruguay	all	Gas	Shale	1	2025	0.95	1	0.03	0.6	0.35	15	4.5	1	4	3.07
South_America	Venezuela	all	Gas	Shale	1	2025	0.95	1	0.03	0.6	0.35	15	3	1	4	1.16
South_America	Belize	all	Gas	Tight	1	2025	0.95	1	0.03	0.6	0.35	15	1.5	1	4	0.037
FSU	Azerbaijan	all	Oil	Conventional	1	1887	0.95	1	0.05	0.625	0.35	20	166.667	1	5	16						1914	1918	0.4
FSU	Azerbaijan	all	Oil	Conventional	2	1926	0.95	1	0.075	0.625	0.35	20	200	1	5	27						1940	1945	1
FSU	Azerbaijan	all	Oil	Conventional	3	1950	0.95	1	0.04	0.625	0.35	20	166.667	1	5	34
FSU	Azerbaijan	all	Oil	Conventional	4	2003	0.95	1	0.085	0.625	0.35	20	83.3333	1	5	45.36
FSU	Belarus	all	Oil	Conventional	1	1970	0.95	1	0.12	0.625	0.35	20	16.6667	1	5	5
FSU	Belarus	all	Oil	Conventional	2	2000	0.95	1	0.15	0.625	0.35	20	16.6667	1	5	1
FSU	Belarus	all	Oil	Conventional	3	2020	0.95	1	0.15	0.625	0.35	20	16.6667	1	5	2.36
FSU	Georgia	all	Oil	Conventional	1	1976	0.95	1	0.13	0.625	0.35	20	2	1	5	1.28
FSU	Kazakhstan	all	Oil	Conventional	1	1967	0.95	1	0.075	0.625	0.35	20	41.6667	1	5	25
FSU	Kazakhstan	all	Oil	Conventional	2	1983	0.95	1	0.075	0.625	0.35	20	25	1	5	15
FSU	Kazakhstan	all	Oil	Conventional	3	1999	0.95	1	0.07	0.625	0.35	20	250	1	5	105
FSU	Kazakhstan	all	Oil	Conventional	4	2016	0.95	1	0.075	0.625	0.35	20	66.6667	1	5	39.5
FSU	Kyrgyzstan	all	Oil	Conventional	1	1991	0.95	1	0.075	0.625	0.35	20	1	1	5	0.09
FSU	Kyrgyzstan	all	Oil	Conventional	2	2012	0.95	1	0.05	0.625	0.35	20	2	1	5	0.075
FSU	Kyrgyzstan	all	Oil	Conventional	3	2025	0.95	1	0.05	0.625	0.35	20	1	1	5	0.045
FSU	Lithuania	all	Oil	Conventional	1	1996	0.95	1	0.095	0.625	0.35	20	1	1	5	0.21
FSU	Tajikistan	all	Oil	Conventional	1	1987	0.95	1	0.12	0.625	0.35	20	1	1	5	0.058
FSU	Tajikistan	all	Oil	Conventional	2	2012	0.95	1	0.055	0.625	0.35	20	1	1	5	0.017
FSU	Turkmenistan	all	Oil	Conventional	1	1935	0.95	1	0.05	0.625	0.35	20	3	1	5	0.5
FSU	Turkmenistan	all	Oil	Conventional	2	1948	0.95	1	0.105	0.625	0.35	20	100	15	5	17.6						1976	1980	0.8
FSU	Turkmenistan	all	Oil	Conventional	3	1996	0.95	1	0.085	0.625	0.35	20	100	1	5	10
FSU	Turkmenistan	all	Oil	Conventional	4	2009	0.95	1	0.1	0.625	0.35	20	20	1	5	4.3
FSU	Turkmenistan	all	Oil	Conventional	5	2021	0.95	1	0.075	0.625	0.35	20	10	1	5	3.11
FSU	Ukraine	all	Oil	Conventional	1	1961	0.95	1	0.105	0.625	0.35	20	100	1	5	13.21
FSU	Ukraine	all	Oil	Conventional	2	1996	0.95	1	0.07	0.625	0.35	20	10	1	5	4
FSU	Luhansk	Luhansk	Oil	Conventional	1	2005	0.95	1	0.35	0.625	0.35	20	1	1	5	0.00041
FSU	Crimea	Crimea	Oil	Conventional	1	2004	0.95	1	0.1	0.625	0.35	20	1	1	5	0.006
FSU	Crimea	Crimea	Oil	Conventional	2	2012	0.95	1	0.15	0.625	0.35	20	1	1	5	0.02
FSU	Crimea	Crimea	Oil	Conventional	3	2025	0.95	1	0.075	0.625	0.35	20	5	1	5	0.547
FSU	Uzbekistan	all	Oil	Conventional	1	1944	0.95	1	0.075	0.625	0.35	20	10	1	5	1.3
FSU	Uzbekistan	all	Oil	Conventional	2	1958	0.95	1	0.05	0.625	0.35	20	10	1	5	2.2
FSU	Uzbekistan	all	Oil	Conventional	3	1982	0.95	1	0.065	0.625	0.35	20	50	1	5	4
FSU	Uzbekistan	all	Oil	Conventional	4	1992	0.95	1	0.12	0.625	0.35	20	20	1	5	4.4
FSU	Uzbekistan	all	Oil	Conventional	5	2021	0.95	1	0.075	0.625	0.35	20	2	1	5	0.17
FSU	Russia	Far_Eastern$Yakutia	Oil	Conventional	1	2009	0.95	1	0.06	0.625	0.35	20	60	1	5	17.19
FSU	Russia	Far_Eastern$Sakhalin	Oil	Conventional	1	1940	0.95	1	0.07	0.625	0.35	20	5	1	5	0.8
FSU	Russia	Far_Eastern$Sakhalin	Oil	Conventional	2	1962	0.95	1	0.06	0.625	0.35	20	25	1	5	4
FSU	Russia	Far_Eastern$Sakhalin	Oil	Conventional	3	2002	0.95	1	0.095	0.625	0.35	20	80	2	5	20.73
FSU	Russia	Northwestern$Nenets_AO	Oil	Conventional	1	1988	0.95	1	0.065	0.625	0.35	20	20	1	5	3
FSU	Russia	Northwestern$Nenets_AO	Oil	Conventional	2	2002	0.95	1	0.085	0.625	0.35	20	120	1	5	20						2009	2011	0.95	2013	2014	2
FSU	Russia	Northwestern$Nenets_AO	Oil	Conventional	3	2025	0.95	1	0.085	0.625	0.35	20	150	3	5	34.3
FSU	Russia	Northwestern$Komi	Oil	Conventional	1	1967	0.95	1	0.085	0.625	0.35	20	300	1	5	24
FSU	Russia	Northwestern$Komi	Oil	Conventional	2	2002	0.95	1	0.06	0.625	0.35	20	130	1	5	18
FSU	Russia	Northwestern$Komi	Oil	Conventional	3	2025	0.95	1	0.06	0.625	0.35	20	130	1	5	22.95
FSU	Russia	Northwestern$Kaliningrad	Oil	Conventional	1	1976	0.95	1	0.065	0.625	0.35	20	3	1	5	1.3
FSU	Russia	Northwestern$Kaliningrad	Oil	Conventional	2	2003	0.95	1	0.075	0.625	0.35	20	3	1	5	0.89
FSU	Russia	Central$Yaroslavl	Oil	Conventional	1	2003	0.95	1	0.25	0.625	0.35	20	1	1	5	0.00057
FSU	Russia	Siberian$Irkutsk	Oil	Conventional	1	2010	0.95	1	0.069	0.625	0.35	20	130	1	5	28.65
FSU	Russia	Siberian$Krasnoyarsk	Oil	Conventional	1	2008	0.95	1	0.08	0.625	0.35	20	100	1	5	28.65
FSU	Russia	Siberian$Novosibirsk	Oil	Conventional	1	2002	0.95	1	0.13	0.625	0.35	20	1	1	5	0.7
FSU	Russia	Siberian$Omsk	Oil	Conventional	1	2003	0.95	1	0.1	0.625	0.35	20	1	1	5	0.43
FSU	Russia	Siberian$Tomsk	Oil	Conventional	1	1967	0.95	1	0.075	0.625	0.35	20	40	5	5	12
FSU	Russia	Siberian$Tomsk	Oil	Conventional	2	2001	0.95	1	0.075	0.625	0.35	20	45	1	5	11
FSU	Russia	Siberian$Tomsk	Oil	Conventional	3	2025	0.95	1	0.075	0.625	0.35	20	30	1	5	8.29
FSU	Russia	Ural$Khanty-Mansi_AO	Oil	Conventional	1	1970	0.95	1	0.075	0.625	0.35	20	1800	1	5	475						1990	1992	0.85
FSU	Russia	Ural$Khanty-Mansi_AO	Oil	Conventional	2	1998	0.95	1	0.063	0.625	0.35	20	500	1	5	250
FSU	Russia	Ural$Khanty-Mansi_AO	Oil	Conventional	3	2025	0.95	1	0.075	0.625	0.35	20	50	1	5	13.03
FSU	Russia	Ural$Tyumen	Oil	Conventional	1	2001	0.95	1	0.075	0.625	0.35	20	3	1	5	1
FSU	Russia	Ural$Tyumen	Oil	Conventional	2	2009	0.95	1	0.1	0.625	0.35	20	25	1	5	10
FSU	Russia	Ural$Tyumen	Oil	Conventional	3	2025	0.95	1	0.075	0.625	0.35	20	5	1	5	1.11
FSU	Russia	Ural$Yamalo-Nenets_AO	Oil	Conventional	1	1985	0.95	1	0.11	0.625	0.35	20	160	1	5	57						1990	1995	0.9	1997	1999	4
FSU	Russia	Ural$Yamalo-Nenets_AO	Oil	Conventional	2	2013	0.95	1	0.075	0.625	0.35	20	140	1	5	70
FSU	Russia	Ural$Yamalo-Nenets_AO	Oil	Conventional	3	2025	0.95	1	0.075	0.625	0.35	20	40	1	5	16.25
FSU	Russia	Volga$Bashkortostan	Oil	Conventional	1	1951	0.95	1	0.085	0.625	0.35	20	160	3	5	65
FSU	Russia	Volga$Bashkortostan	Oil	Conventional	2	2003	0.95	1	0.075	0.625	0.35	20	60	4	5	25.39
FSU	Russia	Volga$Kirov	Oil	Conventional	1	1999	0.95	1	0.15	0.625	0.35	20	1	1	5	0.00135
FSU	Russia	Volga$Orenburg	Oil	Conventional	1	1968	0.95	1	0.08	0.625	0.35	20	80	1	5	18
FSU	Russia	Volga$Orenburg	Oil	Conventional	2	2001	0.95	1	0.075	0.625	0.35	20	80	1	5	25
FSU	Russia	Volga$Orenburg	Oil	Conventional	3	2025	0.95	1	0.075	0.625	0.35	20	20	1	5	5.36
FSU	Russia	Volga$Penza	Oil	Conventional	1	2000	0.95	1	0.15	0.625	0.35	20	1	1	5	0.04
FSU	Russia	Volga$Perm	Oil	Conventional	1	1963	0.95	1	0.09	0.625	0.35	20	90	1	5	22
FSU	Russia	Volga$Perm	Oil	Conventional	2	1991	0.95	1	0.075	0.625	0.35	20	100	10	5	24
FSU	Russia	Volga$Perm	Oil	Conventional	3	2025	0.95	1	0.075	0.625	0.35	20	150	10	5	28.41
FSU	Russia	Volga$Samara	Oil	Conventional	1	1954	0.95	1	0.075	0.625	0.35	20	90	1	5	28
FSU	Russia	Volga$Samara	Oil	Conventional	2	1963	0.95	1	0.09	0.625	0.35	20	70	1	5	17.2
FSU	Russia	Volga$Samara	Oil	Conventional	3	2001	0.95	1	0.075	0.625	0.35	20	3	1	5	5
FSU	Russia	Volga$Samara	Oil	Conventional	4	2009	0.95	1	0.075	0.625	0.35	20	40	1	5	15
FSU	Russia	Volga$Samara	Oil	Conventional	5	2025	0.95	1	0.075	0.625	0.35	20	150	1	5	53.56
FSU	Russia	Volga$Saratov	Oil	Conventional	1	1951	0.95	1	0.075	0.625	0.35	20	3	1	5	1.7
FSU	Russia	Volga$Saratov	Oil	Conventional	2	1971	0.95	1	0.06	0.625	0.35	20	3	1	5	1.2
FSU	Russia	Volga$Saratov	Oil	Conventional	3	1995	0.95	1	0.06	0.625	0.35	20	10	1	5	1.9
FSU	Russia	Volga$Saratov	Oil	Conventional	4	2016	0.95	1	0.06	0.625	0.35	20	1	1	5	0.36
FSU	Russia	Volga$Tatarstan	Oil	Conventional	1	1951	0.95	1	0.125	0.625	0.35	20	450	5	5.5	119
FSU	Russia	Volga$Tatarstan	Oil	Conventional	2	1995	0.95	1	0.05	0.625	0.35	20	100	1	5	35
FSU	Russia	Volga$Tatarstan	Oil	Conventional	3	2002	0.95	1	0.05	0.625	0.35	20	100	1	5	25
FSU	Russia	Volga$Tatarstan	Oil	Conventional	4	2015	0.95	1	0.075	0.625	0.35	20	15	1	5	5.67
FSU	Russia	Volga$Tatarstan	Oil	Conventional	5	2025	0.95	1	0.075	0.625	0.35	20	55	1	5	15.88
FSU	Russia	Volga$Udmurtia	Oil	Conventional	1	1976	0.95	1	0.085	0.625	0.35	20	35	1	5	13
FSU	Russia	Volga$Udmurtia	Oil	Conventional	2	1997	0.95	1	0.05	0.625	0.35	20	6	1	5	2
FSU	Russia	Volga$Udmurtia	Oil	Conventional	3	2003	0.95	1	0.04	0.625	0.35	20	40	1	5	15
FSU	Russia	Volga$Udmurtia	Oil	Conventional	4	2025	0.95	1	0.075	0.625	0.35	20	12	1	5	3.9
FSU	Russia	Volga$Ulyanovsk	Oil	Conventional	1	1998	0.95	1	0.05	0.625	0.35	20	40	1	5	1.2
FSU	Russia	Southern$Adygea	Oil	Conventional	1	1969	0.95	1	0.15	0.625	0.35	20	1	1	5	0.089
FSU	Russia	Southern$Astrakhan	Oil	Conventional	1	1996	0.95	1	0.075	0.625	0.35	20	30	1	5	5
FSU	Russia	Southern$Astrakhan	Oil	Conventional	2	2015	0.95	1	0.075	0.625	0.35	20	250	4	5	52.3
FSU	Russia	Southern$Kalmykia	Oil	Conventional	1	1970	0.95	1	0.06	0.625	0.35	20	10	1	5	0.68
FSU	Russia	Southern$Krasnodar	Oil	Conventional	1	1947	0.95	1	0.05	0.625	0.35	20	50	1	5	10
FSU	Russia	Southern$Krasnodar	Oil	Conventional	2	2025	0.95	1	0.075	0.625	0.35	20	5	1	5	1.33
FSU	Russia	Southern$Volgograd	Oil	Conventional	1	1954	0.95	1	0.07	0.625	0.35	20	50	1	5	9.2
FSU	Russia	Southern$Volgograd	Oil	Conventional	2	1995	0.95	1	0.06	0.625	0.35	20	25	1	5	4.27
FSU	Russia	North_Caucasian$Chechnya	Oil	Conventional	1	1925	0.95	1	0.15	0.625	0.35	20	10	1	5	3
FSU	Russia	North_Caucasian$Chechnya	Oil	Conventional	2	1944	0.95	1	0.06	0.625	0.35	20	10	1	5	3.1
FSU	Russia	North_Caucasian$Chechnya	Oil	Conventional	3	1966	0.95	1	0.14	0.625	0.35	20	16	1	5	11.62
FSU	Russia	North_Caucasian$Chechnya	Oil	Conventional	4	2000	0.95	1	0.095	0.625	0.35	20	5	1	5	1.2
FSU	Russia	North_Caucasian$Ingushetia	Oil	Conventional	1	1994	0.95	1	0.08	0.625	0.35	20	1	1	5	0.073
FSU	Russia	North_Caucasian$Kabardino-Balkaria	Oil	Conventional	1	1996	0.95	1	0.2	0.625	0.35	20	1	1	5	0.0014
FSU	Russia	North_Caucasian$Dagestan	Oil	Conventional	1	1965	0.95	1	0.08	0.625	0.35	20	15	1	5	1.78
FSU	Russia	North_Caucasian$Stavropol	Oil	Conventional	1	1967	0.95	1	0.09	0.625	0.35	20	10	1	5	5.89
FSU	Russia	North_Caucasian$North_Ossetia-Alania	Oil	Conventional	1	2000	0.95	1	0.12	0.625	0.35	20	1	1	5	0.0019
FSU	Azerbaijan	all	Gas	Conventional	1	1933	0.95	1	0.05	0.6	0.35	15	10	1	3	2
FSU	Azerbaijan	all	Gas	Conventional	2	1956	0.95	1	0.07	0.6	0.35	15	20	1	3	5.8
FSU	Azerbaijan	all	Gas	Conventional	3	1973	0.95	1	0.095	0.6	0.35	15	35	1	3	9.5
FSU	Azerbaijan	all	Gas	Conventional	4	2006	0.95	1	0.085	0.6	0.35	15	50	1	3	16.5
FSU	Azerbaijan	all	Gas	Conventional	5	2022	0.95	1	0.05	0.6	0.35	15	100	3	3	36.61
FSU	Belarus	all	Gas	Conventional	1	1970	0.95	1	0.04	0.6	0.35	15	5	1	3	0.36
FSU	Georgia	all	Gas	Conventional	1	1996	0.95	1	0.105	0.6	0.35	15	1	1	3	0.025
FSU	Kazakhstan	all	Gas	Conventional	1	1967	0.95	1	0.055	0.6	0.35	15	50	1	3	6.6
FSU	Kazakhstan	all	Gas	Conventional	2	1986	0.95	1	0.085	0.6	0.35	15	2	1	3	0.9
FSU	Kazakhstan	all	Gas	Conventional	3	2000	0.95	1	0.033	0.6	0.35	15	150	1	3	50
FSU	Kazakhstan	all	Gas	Conventional	4	2024	0.95	1	0.05	0.6	0.35	15	200	2	3	73.7
FSU	Kyrgyzstan	all	Gas	Conventional	1	1967	0.95	1	0.075	0.6	0.35	15	1	1	3	0.2
FSU	Kyrgyzstan	all	Gas	Conventional	2	2025	0.95	1	0.075	0.6	0.35	15	1	1	3	0.09
FSU	Tajikistan	all	Gas	Conventional	1	1967	0.95	1	0.055	0.6	0.35	15	1	1	3	0.31
FSU	Turkmenistan	all	Gas	Conventional	1	1969	0.95	1	0.04	0.6	0.35	15	300	1	3	163						1990	1995	0.3	1995	1998	2.3
FSU	Turkmenistan	all	Gas	Conventional	2	2011	0.95	1	0.085	0.6	0.35	15	60	1	3	30
FSU	Turkmenistan	all	Gas	Conventional	3	2025	0.95	1	0.05	0.6	0.35	15	15	1	3	7.41
FSU	Ukraine	all	Gas	Conventional	1	1959	0.95	1	0.06	0.6	0.35	15	160	1	3	92						1985	1991	0.5	1998	2002	2
FSU	Ukraine	all	Gas	Conventional	2	2022	0.95	1	0.05	0.6	0.35	15	40	1	3	19.2
FSU	Crimea	Crimea	Gas	Conventional	1	2006	0.95	1	0.075	0.6	0.35	15	3	1	3	1.14
FSU	Donetsk	Donetsk	Gas	Conventional	1	2010	0.95	1	0.25	0.6	0.35	15	1	1	3	0.012
FSU	Luhansk	Luhansk	Gas	Conventional	1	2004	0.95	1	0.1	0.6	0.35	15	1	1	3	0.14
FSU	Uzbekistan	all	Gas	Conventional	1	1963	0.95	1	0.055	0.6	0.35	15	120	1	3	53
FSU	Uzbekistan	all	Gas	Conventional	2	1984	0.95	1	0.06	0.6	0.35	15	30	1	3	15
FSU	Uzbekistan	all	Gas	Conventional	3	1995	0.95	1	0.065	0.6	0.35	15	100	1	3	53.55
FSU	Uzbekistan	all	Gas	Conventional	4	2025	0.95	1	0.05	0.6	0.35	15	10	1	3	5
FSU	Russia	Ural$Khanty-Mansi_AO	Gas	Conventional	1	1976	0.95	1	0.06	0.6	0.35	15	80	1	3	36						1990	1995	1	1996	1999	2
FSU	Russia	Ural$Khanty-Mansi_AO	Gas	Conventional	2	2005	0.95	1	0.04	0.6	0.35	15	100	1	3	43.6
FSU	Russia	Ural$Khanty-Mansi_AO	Gas	Conventional	3	2020	0.95	1	0.05	0.6	0.35	15	30	1	3	17.58
FSU	Russia	Ural$Yamalo-Nenets_AO	Gas	Conventional	1	1976	0.95	1	0.07	0.6	0.35	15	2000	1	6	650
FSU	Russia	Ural$Yamalo-Nenets_AO	Gas	Conventional	3	1998	0.95	1	0.075	0.6	0.35	15	700	1	6	320
FSU	Russia	Ural$Yamalo-Nenets_AO	Gas	Conventional	4	2014	0.95	1	0.085	0.6	0.35	15	300	1	6	262.13
FSU	Russia	North_Caucasian	Gas	Conventional	1	1959	0.95	1	0.13	0.6	0.35	15	30	1	6	29
FSU	Russia	North_Caucasian	Gas	Conventional	2	1998	0.95	1	0.15	0.6	0.35	15	1	1	6	2.5
FSU	Russia	Northwestern$Komi	Gas	Conventional	1	1942	0.95	1	0.05	0.6	0.35	15	1	1	6	0.9
FSU	Russia	Northwestern$Komi	Gas	Conventional	2	1969	0.95	1	0.12	0.6	0.35	15	45	1	6	14.46
FSU	Russia	Northwestern$Komi	Gas	Conventional	3	2005	0.95	1	0.05	0.6	0.35	15	8	1	6	2.5
FSU	Russia	Northwestern$Nenets_AO	Gas	Conventional	1	2012	0.95	1	0.032	0.6	0.35	15	1	1	6	0.37
FSU	Russia	Far_Eastern$Sakhalin	Gas	Conventional	1	1969	0.95	1	0.05	0.6	0.35	15	1	1	6	0.53
FSU	Russia	Far_Eastern$Sakhalin	Gas	Conventional	2	1980	0.95	1	0.04	0.6	0.35	15	1	1	6	1.6
FSU	Russia	Far_Eastern$Sakhalin	Gas	Conventional	3	2008	0.95	1	0.15	0.6	0.35	15	30	1	6	17.2
FSU	Russia	Far_Eastern$Yakutia	Gas	Conventional	1	1989	0.95	1	0.04	0.6	0.35	15	1	1	6	1.6
FSU	Russia	Far_Eastern$Yakutia	Gas	Conventional	2	2005	0.95	1	0.05	0.6	0.35	15	20	1	6	2.65
FSU	Russia	Far_Eastern$Kamchatka	Gas	Conventional	1	2014	0.95	1	0.042	0.6	0.35	15	1	1	6	0.37
FSU	Russia	Southern$Astrakhan	Gas	Conventional	1	1995	0.95	1	0.05	0.6	0.35	15	50	1	6	20
FSU	Russia	Southern$Astrakhan	Gas	Conventional	2	2016	0.95	1	0.05	0.6	0.35	15	20	1	6	4.56
FSU	Russia	Southern$Other	Gas	Conventional	1	1960	0.95	1	0.17	0.6	0.35	15	20	1	6	15
FSU	Russia	Southern$Other	Gas	Conventional	2	1978	0.95	1	0.04	0.6	0.35	15	20	1	6	10
FSU	Russia	Southern$Other	Gas	Conventional	3	2020	0.95	1	0.05	0.6	0.35	15	50	1	6	22.48
FSU	Russia	Volga$Orenburg	Gas	Conventional	1	1972	0.95	1	0.08	0.6	0.35	15	150	1	6	50
FSU	Russia	Volga$Orenburg	Gas	Conventional	2	2004	0.95	1	0.05	0.6	0.35	15	50	1	6	15
FSU	Russia	Volga$Orenburg	Gas	Conventional	3	2025	0.95	1	0.05	0.6	0.35	15	50	1	6	10.02
FSU	Russia	Volga$Saratov	Gas	Conventional	1	1959	0.95	1	0.1	0.6	0.35	15	2	1	6	2.7
FSU	Russia	Volga$Saratov	Gas	Conventional	2	1978	0.95	1	0.077	0.6	0.35	15	10	1	6	3.7
FSU	Russia	Volga$Saratov	Gas	Conventional	3	2012	0.95	1	0.077	0.6	0.35	15	10	1	6	2.87
FSU	Russia	Volga$Other	Gas	Conventional	1	2001	0.95	1	0.07	0.6	0.35	15	1	1	6	0.8
FSU	Russia	Volga$Other	Gas	Conventional	2	2014	0.95	1	0.06	0.6	0.35	15	10	1	6	1.05
FSU	Russia	Siberian$Krasnoyarsk	Gas	Conventional	1	2008	0.95	1	0.05	0.6	0.35	15	35	1	6	18
FSU	Russia	Siberian$Tomsk	Gas	Conventional	1	1998	0.95	1	0.05	0.6	0.35	15	13	1	6	6
FSU	Russia	Siberian$Tomsk	Gas	Conventional	2	2013	0.95	1	0.05	0.6	0.35	15	35	1	6	5
FSU	Russia	Siberian$Irkutsk	Gas	Conventional	1	2013	0.95	1	0.085	0.6	0.35	15	1	1	6	0.93
FSU	Lithuania	all	Oil	Tight	1	2030	0.95	1	0.1	0.7	0.35	20	12	1	3	4.01
FSU	Russia	Northwestern$Kalingrad	Oil	Tight	1	2030	0.95	1	0.1	0.7	0.35	20	12	1	3	4.01
FSU	Russia	Other	Oil	Tight	1	2030	0.95	1	0.1	0.7	0.35	20	2140	15	3	427.46
FSU	Kazakhstan	all	Oil	Tight	1	2030	0.95	1	0.1	0.7	0.35	20	305	15	3	60.74
FSU	Ukraine	all	Oil	Tight	1	2030	0.95	1	0.1	0.7	0.35	20	35	15	3	6.3
FSU	Russia	all	Gas	CBM	1	2025	0.95	1	0.03	0.6	0.35	15	315	10	4	209.91
FSU	Ukraine	all	Gas	CBM	1	2025	0.95	1	0.03	0.6	0.35	15	39	1	4	26.24
FSU	Kazakhstan	all	Gas	CBM	1	2025	0.95	1	0.03	0.6	0.35	15	15.75	1	4	10.5
FSU	Russia	all	Gas	Tight	1	2025	0.95	1	0.03	0.6	0.35	15	112.5	5	4	74.13
FSU	Russia	all	Gas	Shale	1	2025	0.95	1	0.03	0.6	0.35	15	52.5	3	4	35.21
FSU	Ukraine	all	Gas	Shale	1	2025	0.95	1	0.03	0.6	0.35	15	21	1	4	13.45
FSU	Kazakhstan	all	Gas	Shale	1	2028	0.95	1	0.03	0.6	0.35	15	6	1	4	2.89
