# Supplementary material for: Projecting the global impact of fossil fuel production from the Former Soviet Union
Source: Int J Coal Sci Technol. 2021 Aug 9;8(6):1208–26. doi: 10.1007/s40789-021-00449-x (PMC8351787; doi:10.1007/s40789-021-00449-x)
Supplement: Supplementary file 1 — Supplementary file1 (ZIP 23581 kb) [file 40789_2021_449_MOESM1_ESM.zip › Production_Data.xlsx]

## Sheet: Oil_Production
	All	All	All	All	All	All	All	All	All	Luhansk	All	All	All	Crimea	Far_Eastern$Yakutia	Far_Eastern$Sakhalin	Northwestern$Nenets_AO	Northwestern$Komi	Northwestern$Kaliningrad	Central$Yaroslavl	Siberian$Irkutsk	Siberian$Krasnoyarsk	Siberian$Novosibirsk	Siberian$Omsk	Siberian$Tomsk	Ural$Khanty-Mansi_AO	Ural$Tyumen	Ural$Yamalo-Nenets_AO	Volga$Bashkortostan	Volga$Kirov	Volga$Orenburg	Volga$Penza	Volga$Perm	Volga$Samara	Volga$Saratov	Volga$Tatarstan	Volga$Udmurtia	Volga$Ulyanovsk	Southern$Adygea	Southern$Astrakhan	Southern$Kalmykia	Southern$Krasnodar	Southern$Volgograd	North_Caucasian$Chechnya	North_Caucasian$Ingushetia	North_Caucasian$Kabardino-Balkaria	North_Caucasian$Dagestan	North_Caucasian$Stavropol	North_Caucasian$North_Ossetia-Alania
Units:	Conventional	Conventional	Conventional	Conventional	Conventional	Conventional	Conventional	Conventional	Conventional	Conventional	Conventional	Kerogen	Kerogen	Conventional	Conventional	Conventional	Conventional	Conventional	Conventional	Conventional	Conventional	Conventional	Conventional	Conventional	Conventional	Conventional	Conventional	Conventional	Conventional	Conventional	Conventional	Conventional	Conventional	Conventional	Conventional	Conventional	Conventional	Conventional	Conventional	Conventional	Conventional	Conventional	Conventional	Conventional	Conventional	Conventional	Conventional	Conventional	Conventional
Gb	Azerbaijan	Belarus	Georgia	Kazakhstan	Kyrgyzstan	Lithuania	Tajikistan	Turkmenistan	Ukraine	Luhansk	Uzbekistan	Estonia	Russia	Crimea	Russia	Russia	Russia	Russia	Russia	Russia	Russia	Russia	Russia	Russia	Russia	Russia	Russia	Russia	Russia	Russia	Russia	Russia	Russia	Russia	Russia	Russia	Russia	Russia	Russia	Russia	Russia	Russia	Russia	Russia	Russia	Russia	Russia	Russia	Russia
1860	2.932e-05	0	0	0	0	0	0	0	0	0	0	0	0	0	0	0	0	0	0	0	0	0	0	0	0	0	0	0	0	0	0	0	0	0	0	0	0	0	0	0	0	0	0	0	0	0	0	0	0
1861	2.932e-05	0	0	0	0	0	0	0	0	0	0	0	0	0	0	0	0	0	0	0	0	0	0	0	0	0	0	0	0	0	0	0	0	0	0	0	0	0	0	0	0	0	0	0	0	0	0	0	0
1862	2.932e-05	0	0	0	0	0	0	0	0	0	0	0	0	0	0	0	0	0	0	0	0	0	0	0	0	0	0	0	0	0	0	0	0	0	0	0	0	0	0	0	0	0	0	0	0	0	0	0	0
1863	4.398e-05	0	0	0	0	0	0	0	0	0	0	0	0	0	0	0	0	0	0	0	0	0	0	0	0	0	0	0	0	0	0	0	0	0	0	0	0	0	0	0	0	0	0	0	0	0	0	0	0
1864	6.597e-05	0	0	0	0	0	0	0	0	0	0	0	0	0	0	0	0	0	0	0	0	0	0	0	0	0	0	0	0	0	0	0	0	0	0	0	0	0	0	0	0	0	0	0	0	0	0	0	0
1865	6.597e-05	0	0	0	0	0	0	0	0	0	0	0	0	0	0	0	0	0	0	0	0	0	0	0	0	0	0	0	0	0	0	0	0	0	0	0	0	0	0	0	0	0	0	0	0	0	0	0	0
1866	9.529e-05	0	0	0	0	0	0	0	0	0	0	0	0	0	0	0	0	0	0	0	0	0	0	0	0	0	0	0	0	0	0	0	0	0	0	0	0	0	0	0	0	0	0	0	0	0	0	0	0
1867	0.00012461	0	0	0	0	0	0	0	0	0	0	0	0	0	0	0	0	0	0	0	0	0	0	0	0	0	0	0	0	0	0	0	0	0	0	0	0	0	0	0	0	0	0	0	0	0	0	0	0
1868	0.00021257	0	0	0	0	0	0	0	0	0	0	0	0	0	0	0	0	0	0	0	0	0	0	0	0	0	0	0	0	0	0	0	0	0	0	0	0	0	0	0	0	0	0	0	0	0	0	0	0
1869	0.00030786	0	0	0	0	0	0	0	0	0	0	0	0	0	0	0	0	0	0	0	0	0	0	0	0	0	0	0	0	0	0	0	0	0	0	0	0	0	0	0	0	0	0	0	0	0	0	0	0
1870	0.00024189	0	0	0	0	0	0	0	0	0	0	0	0	0	0	0	0	0	0	0	0	0	0	0	0	0	0	0	0	0	0	0	0	0	0	0	0	0	0	0	0	0	0	0	0	0	0	0	0
1871	0.00019058	0	0	0	0	0	0	0	0	0	0	0	0	0	0	0	0	0	0	0	0	0	0	0	0	0	0	0	0	0	0	0	0	0	0	0	0	0	0	0	0	0	0	0	0	0	0	0	0
1872	0.00019058	0	0	0	0	0	0	0	0	0	0	0	0	0	0	0	0	0	0	0	0	0	0	0	0	0	0	0	0	0	0	0	0	0	0	0	0	0	0	0	0	0	0	7.33e-06	0	0	0	0	0
1873	0.00049111	0	0	0	0	0	0	7.33e-06	0	0	0	0	0	0	0	0	0	0	0	0	0	0	0	0	0	0	0	0	0	0	0	0	0	0	0	0	0	0	0	0	0	7.33e-06	0	7.33e-06	0	0	0	0	0
1874	0.00059373	0	0	0	0	0	0	1.466e-05	0	0	0	0	0	0	0	0	0	0	0	0	0	0	0	0	0	0	0	0	0	0	0	0	0	0	0	0	0	0	0	0	0	1.466e-05	0	7.33e-06	0	0	0	0	0
1875	0.00076965	0	0	0	0	0	0	0.00016859	0	0	0	0	0	0	0	0	0	0	0	0	0	0	0	0	0	0	0	0	0	0	0	0	0	0	0	0	0	0	0	0	0	2.932e-05	0	7.33e-06	0	0	0	0	0
1876	0.00134139	0	0	0	0	0	0	4.398e-05	0	0	0	0	0	0	0	0	0	0	0	0	0	0	0	0	0	0	0	0	0	0	0	0	0	0	0	0	0	0	0	0	0	7.33e-06	0	7.33e-06	0	0	0	0	0
1877	0.00181784	0	0	0	0	0	0	2.199e-05	0	0	0	0	0	0	0	0	0	0	0	0	0	0	0	0	0	0	0	0	0	0	0	0	0	0	0	0	0	0	0	0	0	1.466e-05	0	7.33e-06	0	0	0	0	0
1878	0.00241157	0	0	0	0	0	0	2.199e-05	0	0	0	0	0	0	0	0	0	0	0	0	0	0	0	0	0	0	0	0	0	0	0	0	0	0	0	0	0	0	0	0	0	7.33e-06	0	7.33e-06	0	0	0	0	0
1879	0.00289535	0	0	0	0	0	0	3.665e-05	0	0	0	0	0	0	0	0	0	0	0	0	0	0	0	0	0	0	0	0	0	0	0	0	0	0	0	0	0	0	0	0	0	7.33e-06	0	1.466e-05	0	0	0	0	0
1880	0.00251419	0	0	0	0	0	0	3.665e-05	0	0	0	0	0	0	0	0	0	0	0	0	0	0	0	0	0	0	0	0	0	0	0	0	0	0	0	0	0	0	0	0	0	1.466e-05	0	2.199e-05	0	0	0	0	0
1881	0.00480848	0	0	0	0	0	0	2.932e-05	0	0	0	0	0	0	0	0	0	0	0	0	0	0	0	0	0	0	0	0	0	0	0	0	0	0	0	0	0	0	0	0	0	7.33e-06	0	1.466e-05	0	0	0	0	0
1882	0.00599594	0	0	0	0	0	0	1.466e-05	0	0	0	0	0	0	0	0	0	0	0	0	0	0	0	0	0	0	0	0	0	0	0	0	0	0	0	0	0	0	0	0	0	3.665e-05	0	1.466e-05	0	0	0	0	0
1883	0.00720539	0	0	0	0	0	0	7.33e-06	0	0	0	0	0	0	0	0	0	0	0	0	0	0	0	0	0	0	0	0	0	0	0	0	0	0	0	0	0	0	0	0	0	4.398e-05	0	1.466e-05	0	0	0	0	0
1884	0.0107018	0	0	0	0	0	0	2.932e-05	0	0	0	0	0	0	0	0	0	0	0	0	0	0	0	0	0	0	0	0	0	0	0	0	0	0	0	0	0	0	0	0	0	9.529e-05	0	7.33e-06	0	0	0	0	0
1885	0.0138097	0	0	0	0	0	0	7.33e-06	0	0	0	0	0	0	0	0	0	0	0	0	0	0	0	0	0	0	0	0	0	0	0	0	0	0	0	0	0	0	0	0	0	0.00013194	0	7.33e-06	0	0	0	0	0
1886	0.0137511	0	0	0	0	0	0	7.33e-06	0	0	0	0	0	0	0	0	0	0	0	0	0	0	0	0	0	0	0	0	0	0	0	0	0	0	0	0	0	0	0	0	0	0.00012461	0	1.466e-05	0	0	0	0	0
1887	0.0170569	0	0	0	0	0	0	9.529e-05	0	0	0	0	0	0	0	0	0	0	0	0	0	0	0	0	0	0	0	0	0	0	0	0	0	0	0	0	0	0	0	0	0	0.00012461	0	1.466e-05	0	0	0	0	0
1888	0.0218874	0	0	0	0	0	0	3.665e-05	0	0	0	0	0	0	0	0	0	0	0	0	0	0	0	0	0	0	0	0	0	0	0	0	0	0	0	0	0	0	0	0	0	0.00015393	0	2.199e-05	0	0	0	0	0
1889	0.0238152	0	0	0	0	0	0	3.665e-05	0	0	0	0	0	0	0	0	0	0	0	0	0	0	0	0	0	0	0	0	0	0	0	0	0	0	0	0	0	0	0	0	0	0.00016859	0	3.665e-05	0	0	0	0	0
1890	0.0273995	0	0	0	0	0	0	3.665e-05	0	0	0	0	0	0	0	0	0	0	0	0	0	0	0	0	0	0	0	0	0	0	0	0	0	0	0	0	0	0	0	0	0	0.00021257	0	4.398e-05	0	0	0	0	0
1891	0.0329703	0	0	0	0	0	0	2.199e-05	0	0	0	0	0	0	0	0	0	0	0	0	0	0	0	0	0	0	0	0	0	0	0	0	0	0	0	0	0	0	0	0	0	0.00013194	0	5.131e-05	0	0	0	0	0
1892	0.0341358	0	0	0	0	0	0	2.199e-05	0	0	0	0	0	0	0	0	0	0	0	0	0	0	0	0	0	0	0	0	0	0	0	0	0	0	0	0	0	0	0	0	0	0.00017592	0	3.665e-05	0	0	0	0	0
1893	0.0394354	0	0	0	0	0	0	2.199e-05	0	0	0	0	0	0	0	0	0	0	0	0	0	0	0	0	0	0	0	0	0	0	0	0	0	0	0	0	0	0	0	0	0	5.864e-05	0	0.00100421	0	0	0	0	0
1894	0.0352353	0	0	0	0	0	0	7.33e-06	0	0	7.33e-06	0	0	0	0	0	0	0	0	0	0	0	0	0	0	0	0	0	0	0	0	0	0	0	0	0	0	0	0	0	0	0.0001466	0	0.00063038	0	0	0	0	0
1895	0.0458491	0	0	0	0	0	0	7.33e-06	0	0	0	0	0	0	0	0	0	0	0	0	0	0	0	0	0	0	0	0	0	0	0	0	0	0	0	0	0	0	0	0	0	0.00016126	0	0.00340845	0	0	0	0	0
1896	0.0467947	0	0	0	0	0	0	7.33e-06	0	0	0	0	0	0	0	0	0	0	0	0	0	0	0	0	0	0	0	0	0	0	0	0	0	0	0	0	0	0	0	0	0	0.00016859	0	0.00282205	0	0	0	0	0
1897	0.0509362	0	0	0	0	0	0	7.33e-06	0	0	0	0	0	0	0	0	0	0	0	0	0	0	0	0	0	0	0	0	0	0	0	0	0	0	0	0	0	0	0	0	0	0.00016859	0	0.00220633	0	0	0	0	0
1898	0.0587353	0	0	0	0	0	0	4.398e-05	0	0	0	0	0	0	0	0	0	0	0	0	0	0	0	0	0	0	0	0	0	0	0	0	0	0	0	0	0	0	0	0	0	0.00013927	0	0.00214036	0	0	0	0	0
1899	0.0625469	0	0	0	0	0	0	3.665e-05	0	0	0	0	0	0	0	0	0	0	0	0	0	0	0	0	0	0	0	0	0	0	0	0	0	0	0	0	0	0	0	0	0	0.00010262	0	0.00296865	0	0	0	0	0
1900	0.0723104	0	0	0	0	0	0	4.398e-05	0	0	7.33e-06	0	0	0	0	0	0	0	0	0	0	0	0	0	0	0	0	0	0	0	0	0	0	0	0	0	0	0	0	0	0	3.665e-05	0	0.00367966	0	0	0	0	0
1901	0.0804687	0	0	0	0	0	0	7.33e-05	0	0	0	0	0	0	0	0	0	0	0	0	0	0	0	0	0	0	0	0	0	0	0	0	0	0	0	0	0	0	0	0	0	3.665e-05	0	0.00416344	0	0	0	0	0
1902	0.076987	0	0	0	0	0	0	6.597e-05	0	0	7.33e-06	0	0	0	0	0	0	0	0	0	0	0	0	0	0	0	0	0	0	0	0	0	0	0	0	0	0	0	0	0	0	4.398e-05	0	0.0041048	0	0	0	0	0
1903	0.0722225	0	0	0	0	0	0	3.665e-05	0	0	0	0	0	0	0	0	0	0	0	0	0	0	0	0	0	0	0	0	0	0	0	0	0	0	0	0	0	0	0	0	0	3.665e-05	0	0.0040315	0	0	0	0	0
1904	0.0746267	0	0	0	0	0	0	7.33e-05	0	0	5.864e-05	0	0	0	0	0	0	0	0	0	0	0	0	0	0	0	0	0	0	0	0	0	0	0	0	0	0	0	0	0	0	1.466e-05	0	0.00502838	0	0	0	0	0
1905	0.0497194	0	0	0	0	0	0	0.00010262	0	0	0.00024922	0	0	0	0	0	0	0	0	0	0	0	0	0	0	0	0	0	0	0	0	0	0	0	0	0	0	0	0	0	0	1.466e-05	0	0.00529226	0	0	0	0	0
1906	0.0546232	0	0	0	0	0	0	7.33e-05	0	0	0.0005131	0	0	0	0	0	0	0	0	0	0	0	0	0	0	0	0	0	0	0	0	0	0	0	0	0	0	0	0	0	0	7.33e-06	0	0.00466921	0	0	0	0	0
1907	0.0581782	0	0	0	0	0	0	9.529e-05	0	0	0.00038116	0	0	0	0	0	0	0	0	0	0	0	0	0	0	0	0	0	0	0	0	0	0	0	0	0	0	0	0	0	0	2.199e-05	0	0.00475717	0	0	0	0	0
1908	0.0572766	0	0	0	0	0	0	0.00015393	0	0	0.00033718	0	0	0	0	0	0	0	0	0	0	0	0	0	0	0	0	0	0	0	0	0	0	0	0	0	0	0	0	0	0	2.199e-05	0	0.00625982	0	0	0	0	0
1909	0.0608537	0	0	0	0	0	0	0.0002199	0	0	0.00010262	0	0	0	0	0	0	0	0	0	0	0	0	0	0	0	0	0	0	0	0	0	0	0	0	0	0	0	0	0	0	9.529e-05	0	0.00685355	0	0	0	0	0
1910	0.0603406	0	0	0	0	0	0	0.00093824	0	0	0.00021257	0	0	0	0	0	0	0	0	0	0	0	0	0	0	0	0	0	0	0	0	0	0	0	0	0	0	0	0	0	0	0.00016859	0	0.00889862	0	0	0	0	0
1911	0.0552535	0	0	0.00011728	0	0	0	0.00159061	0	0	0.00030053	0	0	0	0	0	0	0	0	0	0	0	0	0	0	0	0	0	0	0	0	0	0	0	0	0	0	0	0	0	0	0.0009529	0	0.00903789	0	0	0	0	0
1912	0.0571813	0	0	0.00011728	0	0	0	0.00155396	0	0	0.00028587	0	0	0	0	0	0	0	0	0	0	0	0	0	0	0	0	0	0	0	0	0	0	0	0	0	0	0	0	0	0	0.00111416	0	0.00785776	0	0	0	0	0
1913	0.0559792	0	0	0.00079164	0	0	0	0.00094557	0	0	0.00016859	0	0	0	0	0	0	0	0	0	0	0	0	0	0	0	0	0	0	0	0	0	0	0	0	0	0	0	0	0	0	0.00065237	0	0.00884731	0	0	0	0	0
1914	0.0520503	0	0	0.00200109	0	0	0	0.00060106	0	0	0.00024189	0	0	0	0	0	0	0	0	0	0	0	0	0	0	0	0	0	0	0	0	0	0	0	0	0	0	0	0	0	0	0.00054242	0	0.0118233	0	0	0	0	0
1915	0.0548357	0	0	0.00207439	0	0	0	0.00054242	0	0	0.00022723	0	0	0	0	0	0	0	0	0	0	0	0	0	0	0	0	0	0	0	0	0	0	0	0	0	0	0	0	0	0	0.00101154	0	0.0105918	0	0	0	0	0
1916	0.057863	0	0	0.00186915	0	0	0	0.00041781	0	0	0.00022723	0	0	0	0	0	0	0	0	0	0	0	0	0	0	0	0	0	0	0	0	0	0	0	0	0	0	0	0	0	0	0.0003665	0	0.0123437	0	0	0	0	0
1917	0.0487152	0	0	0.00187648	0	0	0	0.00035917	0	0	0.00025655	0	0	0	0	0	0	0	0	0	0	0	0	0	0	0	0	0	0	0	0	0	0	0	0	0	0	0	0	0	0	0.00043247	0	0.0128641	0	0	0	0	0
1918	0.0251052	0	0	0.00107018	0	0	0	0.00035917	0	0	0.00021257	0	0	0	0	0	0	0	0	0	0	0	0	0	0	0	0	0	0	0	0	0	0	0	0	0	0	0	0	0	0	0.00059373	0	0.00304928	0	0	0	0	0
1919	0.0274069	0	0	0.00019791	0	0	0	0	0	0	0.00016126	0	0	0	0	0	0	0	0	0	0	0	0	0	0	0	0	0	0	0	0	0	0	0	0	0	0	0	0	0	0	0.00044713	0	0.004398	0	0	0	0	0
1920	0.0213669	0	0	0.0002199	0	0	0	0	0	0	0.00012461	0	0	0	0	0	0	0	0	0	0	0	0	0	0	0	0	0	0	0	0	0	0	0	0	0	0	0	0	0	0	0.0001466	0	0.00636977	0	0	0	0	0
1921	0.0180098	0	0	0.00041781	0	0	0	3.665e-05	0	0	0.00012461	0	0	0	0	0	0	0	0	0	0	0	0	0	0	0	0	0	0	0	0	0	0	0	0	0	0	0	0	0	0	0.00031519	0	0.00881799	0	0	0	0	0
1922	0.022078	0	0	0.00098222	0	0	0	5.131e-05	0	0	0.00012461	2.73937e-06	0	0	0	0	0	0	0	0	0	0	0	0	0	0	0	0	0	0	0	0	0	0	0	0	0	0	0	0	0	0.00040315	0	0.0105332	0	0	0	0	0
1923	0.0261901	0	0	0.00097489	0	0	0	4.398e-05	0	0	0.00010995	5.47875e-06	0	0	0	0	0	0	0	0	0	0	0	0	0	0	0	0	0	0	0	0	0	0	0	0	0	0	0	0	0	0.00038116	0	0.011017	0	0	0	0	0
1924	0.0310132	0	0	0.00092358	0	0	0	3.665e-05	0	0	0.00012461	8.21813e-06	0	0	0	0	0	0	0	0	0	0	0	0	0	0	0	0	0	0	0	0	0	0	0	0	0	0	0	0	0	0.00045446	0	0.0119552	0	0	0	0	0
1925	0.0347222	0	0	0.00142935	0	0	0	4.398e-05	0	0	0.00013927	1.09575e-05	0	0	0	0	0	0	0	0	0	0	0	0	0	0	0	0	0	0	0	0	0	0	0	0	0	0	0	0	0	0.00060106	0	0.0148579	0	0	0	0	0
1926	0.0409454	0	0	0.00159794	0	0	0	8.063e-05	0	0	0.00013927	2.3376e-05	0	0	0	0	0	0	0	0	0	0	0	0	0	0	0	0	0	0	0	0	0	0	0	0	0	0	0	0	0	0.00054975	0	0.01768	0	0	0	0	0
1927	0.0505477	0	0	0.00186182	0	0	0	7.33e-05	0	0	0.00016126	3.57945e-05	0	0	0	0	0	0	0	0	0	0	0	0	0	0	0	0	0	0	0	0	0	0	0	0	0	0	0	0	0	0.00060106	0	0.0221513	0	0	0	0	0
1928	0.0550043	0	0	0.0018325	0	0	0	5.864e-05	0	0	0.00020524	0.000223	0	0	0	0	0	0	0	0	0	0	0	0	0	0	0	0	0	0	0	0	0	0	0	0	0	0	0	0	0	0.00077698	0	0.0262121	0	0	0	0	0
1929	0.0634192	0	0	0.00194978	0	0	0	6.597e-05	0	0	0.00017592	0.0002588	0	0	0	0.00013194	0	0	0	0	0	0	0	0	0	0	0	0	7.33e-06	0	0	0	0	0	0	0	0	0	0	0	0	0.00112882	0	0.032142	0	0	0	0	0
1930	0.0753744	0	0	0.00250686	0	0	0	8.796e-05	0	0	0.00028587	0.000249	0	0	0	0.00054975	0	0	0	0	0	0	0	0	0	0	0	0	4.398e-05	0	0	0	0	0	0	0	0	0	0	0	0	0.00343044	0	0.0443978	0	0	0	0	0
1931	0.0968806	0	0	0.00238958	0	0	0	0.00010262	0	0	0.00055708	0.0002497	0	0	0	0.00098222	0	0	0	0	0	0	0	0	0	0	0	0	4.398e-05	0	0	0	0	0	0	0	0	0	0	0	0	0.00406815	0	0.0591091	0	0	0	0	0
1932	0.0896752	0	0	0.00181784	0	0	0	0.00024922	0	0	0.00045446	0.0002463	0	0	0	0.00134872	0	7.33e-06	0	0	0	0	0	0	0	0	0	0	7.33e-05	0	0	0	0	0	0	0	0	0	0	0	0	0.0068169	0	0.0565143	0	0	0	0	0
1933	0.112809	0	0	0.00143668	0	0	0	0.00113615	0	0	0.00035917	0.0002435	0	0	0	0.00143668	0	5.864e-05	0	0	0	0	0	0	0	0	0	0	0.00015393	0	0	0	0	0	0	0	0	0	0	0	0	0.00445664	0	0.0356678	0	0	0	0	0
1934	0.141051	0	0	0.00177386	0	0	0	0.00011728	0	0	0.00043247	0.0002945	0	0	0	0.00177386	0	0.00012461	0	0	0	0	0	0	0	0	0	0	0.00054975	0	0	0	0	0	0	0	0	0	0	0	0	0.00699282	0	0.0247021	0	0	0	0	0
1935	0.141821	0	0	0.00197177	0	0	0	0.00251419	0	0	0.0011728	0.00030215	0.000192888	0	0	0.00175187	0	0.00016859	0	0	0	0	0	0	0	0	0	0	0.00286603	0	0	0	0	0	0	0	0	0	0	0	0	0.00875935	0	0.0232361	0	0	0	0	0
1936	0.159391	0	0	0.00220633	0	0	0	0.00282205	0	0	0.00122411	0.0003832	0.000144666	0	0	0.00225764	0	0.00027854	0	0	0	0	0	0	0	0	0	0	0.00669962	0	0	0	0	0	0	0	0	0	0	0	0	0.00765252	0	0.0219167	0	0	0	0	0
1937	0.159002	0	0	0.00309326	0	0	0	0.00347442	0	0	0.00143668	0.00056815	0.000192888	0	0	0.00293933	0	0.00047645	0	0	0	0	0	0	0	0	0	0	0.00686088	0	0	0	0	0	0	0	0	0	0	0	0	0.0101374	0	0.0214916	0	0	0	0	0
1938	0.162213	0	0	0.00349641	0	0	0	0.0039582	0	0	0.00162726	0.0007371	0.000144666	0	0	0.00359903	0	0.0005864	0	0	0	0	0	0	0	0	0	0	0.00902323	0	0	0	0	0	0	0	0	0	0	0	0	0.0171522	0	0.0196078	0	0	0	0	0
1939	0.162609	0	0	0.00367966	0	0	0	0.0039582	0	0	0.00162726	0.00083345	0.000241109	0	0	0.00349641	0	0.0008063	0	0	0	0	0	0	0	0	0	0	0.0112809	0	0	0	0.000733	0.001466	0	0	0	0	0	0	0	0.0174967	0	0.0158035	0	0	0	0	0
1940	0.162726	0	0	0.00510901	0	0	0	0.0039582	0.002932	0	0.00162726	0.0009975	0.000192888	0	0	0.00349641	0	0.0009529	0	0	0	0	0	0	0	0	0	0	0.0106432	0	0.00021257	0	0.00107751	0.0016126	0	0	0	0	0	0	0	0.0169983	0	0.0137657	0	0	0.000733	0	0
1941	0.172255	0	0	0.00706612	0	0	0	0.003665	0	0	0.001466	0.0009	0.000241109	0	0	0.003665	0	0.000733	0	0	0	0	0	0	0	0	0	0	0.00964628	0	0.00059373	0	0.00126809	0.00280006	0	0	0	0	0	0	0	0	0	0.013	0	0	0.000733	0	0
1942	0.115081	0	0	0.00634778	0	0	0	0.003665	0	0	0.001466	0.00025	0	0	0	0.002932	0	0.000733	0	0	0	0	0	0	0	0	0	0	0.00749859	0	0.00081363	0	0.00108484	0.00374563	0	0	0	0	0	0	0	0	0	0	0	0	0.000733	0	0
1943	0.093091	0	0	0.00717607	0	0	0	0.003665	0	0	0.002932	0.00065	0	0	0	0.004398	0	0.000733	0	0	0	0	0	0	0	0	0	0	0.00571007	0	0.00096756	0	0.00154663	0.00528493	0	0	0	0	0	0	0	0	0	0	0	0	0.000733	0	0
1944	0.086494	0	0	0.00585667	0	0	0	0.003665	0	0	0.002932	0.001	0	0	0	0.005864	0	0.000733	0	0	0	0	0	0	0	0	0	0	0.00612055	0	0.00185449	0	0.00137804	0.00648705	0	2.932e-05	0	0	0	0	0	0.01	0	0.0075	0	0	0.000733	0	0
1945	0.084295	0	0.000235202	0.00575405	0	0	0	0.004398	0.001466	0	0.003665	0.00063	0	0	0	0.00733	0	0.001466	0	0	0	0	0	0	0	0	0	0	0.00977089	0	0.00201575	0	0.00135605	0.00757189	0	5.131e-05	0	0	0	0	0	0.002932	0	0.011728	0	0	0.000733	0	0
1946	0.085028	0	0.000235202	0.005864	0	0	0	0.005131	0.002199	0	0.006597	0.001	0	0	0	0.00733	0	0.001466	0	0	0	0	0	0	0	0	0	0	0.0161024	0	0.0024922	0	0.00152971	0.0112291	0	0.00132004	0	0	0	0	0	0.003665	0	0.01466	0	0	0	0	0
1947	0.096023	0	0.000235202	0.005864	0	0	0	0.00733	0.002199	0	0.00733	0.00125	0	0	0	0.00733	0	0.002199	0	0	0	0	0	0	0	0	0	0	0.0224338	0	0.00296865	0	0.00170337	0.0148863	0	0.00258877	0	0	0	0	0	0.005131	0	0.019058	0	0	0	0	0
1948	0.101154	0	0.000235202	0.005864	0	0	0	0.009529	0.002199	0	0.009529	0.0015	0.000144666	0	0	0.00733	0	0.002199	0	0	0	0	0	0	0	0	0	0	0.0287653	0	0.0034451	0	0.00187702	0.0185435	0	0.00385751	0	0	0	0	0	0.006597	0	0.02199	0	0	0.001	0	0
1949	0.106285	0	0.000235202	0.00733	0	0	0	0.011728	0.002932	0	0.011728	0.001605	0.000289331	0	0	0.00733	0	0.002932	0	0	0	0	0	0	0	0	0	0	0.0350968	0	0.00392155	0	0.00205068	0.0222007	0	0.00512624	0	0	0	0	0	0.010995	0	0.023456	0	0	0.0025	0	0
1950	0.108484	0	0.000235202	0.008063	0	0	0	0.01466	0.002932	0	0.010262	0.0018	0.000241109	0	0	0.008063	0	0.00389259	0	0	0	0	0	0	0	0	0	0	0.0414283	0	0.004398	0	0.00222434	0.0258579	0.002932	0.00639497	0	0	0	0	0	0.019791	0	0.024189	0	0	0.003665	0	0
1951	0.112149	0	0.000329283	0.009529	0	0	0	0.017592	0.003665	0	0.009529	0.001975	0.000385775	0	0	0.008063	0	0.002932	0	0	0	0	0	0	0	0	0	0	0.0555724	0	0.00490912	0	0.003	0.0313881	0.0049844	0.0275823	0	0	0	0	0	0.0209638	0	0.023456	0	0	0.0032252	0	0
1952	0.115081	0	0.000376324	0.010262	0	0	0	0.019791	0.003665	0	0.008796	0.00197235	0.000379451	0	0	0.008063	0	0.003665	0	0	0	0	0	0	0	0	0	0	0.0697166	0	0.00542024	0	0.004	0.0369184	0.0070368	0.0487697	0	0	0	0	0	0.0221366	0	0.022723	0	0	0.0027854	0	0
1953	0.115081	0	0.000376324	0.010262	0	0	0	0.019791	0.003665	0	0.008063	0.00213671	0.000616608	0	0	0.008063	0	0.003665	0	0	0	0	0	0	0	0	0	0	0.0838607	0	0.00593135	0	0.005	0.0424486	0.0090892	0.0724157	0	0	0	0	0	0.0233094	0	0.02199	0	0	0.0023456	0	0
1954	0.111416	0	0.000376324	0.010262	0	0	0	0.021257	0.002932	0	0.008063	0.00230108	0.000758902	0	0	0.00475109	0	0.0036362	0	0	0	0	0	0	0	0	0	0	0.0980049	0	0.00644247	0	0.006	0.0479788	0.0111416	0.0842386	0	0	0	0	0	0.0244822	0.01	0.021257	0	0	0.0019058	0	0
1955	0.112149	0	0.000376324	0.010262	0	0	0	0.022723	0.003665	0	0.008063	0.00246544	0.000996059	0	0	0.00733	0	0.004398	0	0	0	0	0	0	0	0	0	0	0.112149	0	0.00695359	0	0.007	0.053509	0.013194	0.096756	0	0	0	0	0	0.025655	0.016859	0.020524	0	0	0.001466	0	0
1956	0.114348	0	0.000376324	0.010262	0	0	0	0.024922	0.005864	0	0.008796	0.00259328	0.00137551	0	0	0.00705607	0	0.00444424	0	0	0	0	0	0	0	0	0	0	0.132306	0	0.00746471	0	0.008	0.076232	0.017	0.090892	0	0	0	0	0	0.0318855	0.0216235	0.0210681	0	0	0.001	0	0
1957	0.11728	0	0.000423364	0.010262	0	0	0	0.027854	0.00733	0	0.010995	0.00272111	0.00149488	0	0	0.00705607	0	0.00505028	0	0	0	0	0	0	0	0	0	0	0.152464	0	0.00797582	0	0.009	0.098955	0.020524	0.138537	0	0	0	0	0	0.038116	0.026388	0.0216123	0	0	0	0	0
1958	0.121678	0	0.000470405	0.010995	0	0	0	0.030053	0.008796	0	0.011728	0.00284895	0.00159132	0	0	0.00705607	0	0.00575732	0	0	0	0	0	0	0	0	0	0	0.171522	0	0.00848694	0	0.01	0.11728	0.02199	0.178852	0	0	0	0	0	0.0387633	0.02932	0.0221564	0	0	0	0	0
1959	0.125343	0	0.000470405	0.010995	0	0	0	0.033718	0.011728	0	0.00827912	0.00297679	0.00168777	0	0	0.00705607	0	0.00646435	0	0	0	0	0	0	0	0	0	0	0.176098	0	0.00899806	0	0.012	0.138411	0.02	0.230162	0	0	0	0	0	0.0394107	0.032252	0.0227005	0	0	0	0	0
1960	0.130474	0	0.000517445	0.011728	0	0	0	0.038849	0.0164478	0	0.00827912	0.00310463	0.0019771	0	0	0.011728	0	0.005864	0	0	0	0	0	0	0	0	0	0	0.180674	0	0.00950918	0	0.0158486	0.159543	0.016126	0.313724	0	0	0	0	0	0.040058	0.035184	0.0232447	0	0	0	0	0
1961	0.135898	0	0.000517445	0.0123144	0	0	0	0.0451528	0.0214537	0	0.015147	0.00326168	0.0022947	0	0	0.0109604	0	0.00818145	0	0	0	0	0	0	0	0	0	0	0.177532	0	0.0114189	0	0.0310353	0.146309	0.0148066	0.391636	0	0	0	0	0	0.0407053	0.0372364	0.025	0	0	0	0	0
1962	0.141322	0	0.000517445	0.0129008	0	0	0	0.0514566	0.0286049	0	0.0151	0.00341874	0.00226643	0	0	0.0110545	0	0.00949452	0	0	0	0	0	0	0	0	0	0	0.174389	0	0.0133287	0	0.0413804	0.155176	0.0134872	0.447795	0	0	0	0	0	0.0413527	0.0392888	0.025	0	0	0	0	0
1963	0.146747	0	0.000564486	0.0134872	0	0	0	0.0577604	0.035041	0	0.0150529	0.0035758	0.00294153	0	0	0.0111956	0	0.0111106	0	0	0	0	0	0	0	0	0	0	0.211335	0	0.0152385	0	0.0502476	0.165521	0.0121678	0.498042	0	0	0	0	0	0.042	0.0413412	0.025	0	0	0	0	0
1964	0.152171	0	0.000517445	0.0140736	0	0	0	0.0640642	0.0436224	0	0.015147	0.00373286	0.00298976	0	0	0.0111486	0	0.0131307	0	0	0	0	0	0	0	0.0155626	0	0	0.245326	0	0.0171482	0	0.0487697	0.192123	0.0108484	0.530555	0	0	0	0	0	0.0412305	0.0433936	0.025	0	0	0	0	0
1965	0.157595	0.0002932	0.000564486	0.01466	0	0	0	0.070368	0.0572098	0	0.0153822	0.00388991	0.00323087	0	0	0.017592	0	0.016126	0	0	0	0	0	0	0	0.0233439	0	0	0.294096	0	0.019058	0	0.0664143	0.229129	0.009529	0.560012	0	0	0	0	0	0.040461	0.045446	0.025	0	0	0	0	0
1966	0.157595	0.00313929	0.000564486	0.0309326	0	0	0	0.075	0.0686517	0	0.0158997	0.00401775	0.00323087	0	0	0.0192395	0	0.018989	0	0	0	0	0	0	0	0.0311253	0	0	0.333999	0	0.0243723	0	0.0723707	0.245326	0.00963309	0.588192	0	0	0	0	0	0.0396915	0.0466188	0.04	0	0	0.005	0	0
1967	0.156023	0.00598538	0.000611526	0.0472052	0	0	0	0.0816911	0.0793785	0	0.0161349	0.004018	0.00323087	0	0	0.0198981	0	0.0233323	0	0	0	0	0	0	0	0.0544692	0	0	0.363556	0	0.0296865	0	0.0783271	0.237937	0.00973717	0.653219	0	0	0	0	0	0.038922	0.0477916	0.07	0	0	0.01	0	0
1968	0.153079	0.00883147	0.000611526	0.0634778	0	0	0	0.0897866	0.0901054	0	0.016229	0.00401775	0.00342375	0	0	0.0204156	0	0.0296956	0	0	0	0	0	0	0	0.108938	0	0	0.3606	0	0.0350008	0	0.103451	0.226114	0.00984126	0.703466	0	0	0	0	0	0.0381525	0.0489644	0.1	0	0	0.013	0.02	0
1969	0.149399	0.0154551	0.000611526	0.0797504	0	0	0	0.0964102	0.0986868	0	0.0163701	0.00387165	0.0035202	0	0	0.0196159	0	0.03665	0	0	0	0	0	0	0.010995	0.163408	0	0	0.313724	0	0.040315	0	0.110683	0.254351	0.00994534	0.725634	0	0	0	0	0	0.037383	0.0501372	0.135605	0	0	0.015	0.040315	0
1970	0.148066	0.0228146	0.000705607	0.096023	0	0	0	0.105552	0.102978	0	0.0166053	0.00372555	0.0035202	0	0	0.0181198	0	0.0557227	0	0	0	0	0	0	0.0214109	0.208971	0	0	0.298331	0	0.0541467	0	0.117881	0.256799	0.0100494	0.735932	0.00348908	0	0.002199	0	0.00257283	0.038849	0.05131	0.148608	0	0	0.0159721	0.0470806	0
1971	0.143668	0.032382	0.000658566	0.111709	0	0	0	0.109657	0.105123	0	0.0161349	0.00363789	0.00342375	0	0	0.0177343	0	0.0564621	0	0	0	0	0	0	0.0226995	0.319034	0	0	0.305919	0	0.0615244	0	0.137442	0.240893	0.0102385	0.753714	0.00650904	0	0.00199962	0	0.00261388	0.039582	0.0510168	0.139159	0	0	0.015316	0.0488288	0
1972	0.13927	0.0390056	0.000705607	0.127395	0	0	0	0.117753	0.105123	0	0.0150059	0.00355023	0.00347198	0	0	0.017592	0	0.0663606	0	0	0	0	0	0	0.0239882	0.435754	0	0	0.293933	0	0.068902	0	0.130474	0.260215	0.0104277	0.748393	0.009529	0	0.00180025	0	0.00265493	0.040315	0.0507236	0.12971	0	0	0.01466	0.050577	0
1973	0.134872	0.0419495	0.000705607	0.143082	0	0	0	0.125848	0.102978	0	0.0136888	0.00346257	0.00342375	0	0	0.0176872	0	0.0762592	0	0	0	0	0	0	0.0252768	0.630287	0	0	0.283751	0	0.079164	0	0.128575	0.274884	0.0106168	0.774404	0.0151487	0	0.00160087	0	0.00269597	0.0394959	0.0504304	0.120261	0	0	0.0134973	0.050577	0
1974	0.130474	0.0522529	0.000464864	0.158768	0	0	0	0.124377	0.0986868	0	0.013924	0.00337491	0.00347198	0	0	0.0163701	0	0.0816125	0	0	0	0	0	0	0.0265654	0.848163	0	0	0.283751	0	0.089426	0	0.149265	0.264539	0.0108059	0.775882	0.0207683	0	0.0014015	0	0.00273702	0.0386767	0.0501372	0.110812	0	0	0.0123346	0.050577	0
1975	0.126076	0.0632922	0.00223135	0.174454	0	0	0	0.109217	0.0929659	0	0.0143473	0.00328725	0.00347198	0	0	0.016126	0	0.081363	0.00333182	0	0	0	0	0	0.027854	1.0816	0	0	0.295399	0	0.099688	0	0.163459	0.252152	0.010995	0.760121	0.026388	0	0.00120212	0	0.00277807	0.0378576	0.049844	0.101363	0	0	0.0111718	0.050577	0
1976	0.122997	0.0632922	0.00706593	0.166831	0	0	0	0.0977822	0.0850995	0	0.0141121	0.00323246	0.0035202	0	0	0.0178754	0	0.0891261	0.00499773	0	0	0	0	0	0.0293141	1.33839	0	0	0.302963	0	0.103091	0	0.172911	0.242371	0.0109349	0.740413	0.0363685	0	0.00100274	0	0.00281912	0.0370385	0.0448787	0.0919138	0	0	0.0100091	0.050577	0
1977	0.119919	0.0515169	0.013481	0.159208	0	0	0	0.0863474	0.076518	0	0.0156174	0.00317768	0.00347198	0	0	0.0200392	0	0.105785	0.00583068	0	0	0	0	0	0.0307743	1.60295	0	0	0.297052	0	0.106494	0	0.17	0.22907	0.0108748	0.713811	0.0463491	0	0.000803368	0	0.00286017	0.0362194	0.0399133	0.0824647	0	0	0.00884639	0.050577	0
1978	0.11684	0.0390056	0.0185945	0.151584	0	0	0	0.0749126	0.0679366	0	0.012842	0.00312289	0.00342375	0	0	0.0194748	0	0.119945	0.00832955	0	0	0	0	0	0.0322344	1.88308	0	0	0.286707	0	0.109897	0	0.16	0.212813	0.0108147	0.690165	0.0563296	0	0.000603992	0	0.00290121	0.0354002	0.034948	0.0730156	0	0	0.00768367	0.05	0
1979	0.113762	0.0279663	0.0210118	0.143961	0	0	0	0.0634778	0.0607854	0	0.0118542	0.0030681	0.0035202	0	0	0.0203685	0	0.129108	0.00999545	0	0	0	0	0	0.0336945	2.10874	0	0	0.283751	0	0.1133	0	0.14	0.190645	0.0107546	0.656174	0.0663101	0	0.000404616	0	0.00294226	0.0345811	0.0299826	0.0635665	0	0	0.00652095	0.047	0
1980	0.110683	0.0198708	0.023801	0.136338	0	0	0	0.052043	0.0550644	0	0.0114308	0.00301331	0.00356842	0	0	0.0184643	7.33e-06	0.149429	0.00971225	0	0	0	0	0	0.0351547	2.23504	0	0.0216235	0.270323	0	0.1133	0	0.109107	0.183492	0.0106945	0.609123	0.0762906	0.00010995	0.00020524	0	0.00298331	0.033762	0.0250173	0.0541174	0	0	0.00535823	0.0442879	0
1981	0.108527	0.015	0.0249167	0.144483	0	0	0	0.052	0.0500585	0	0.0131338	0.00297679	0.0035202	0	0	0.019	0	0.147433	0.00999545	0	0	0	0	0	0.0383857	2.45111	0	0.00290873	0.260678	0	0.108085	0	0.104438	0.171619	0.010608	0.561771	0.083	0.000140003	0.00019791	0	0.00267985	0.0302348	0.0241186	0.0510637	0	0	0.00516618	0.0393885	0
1982	0.106371	0.015	0.0250097	0.152627	0	0	0	0.052	0.0507737	0	0.0148368	0.00294026	0.00337553	0	0	0.019	0	0.15	0.0108284	0	0	0	0	0	0.0416168	2.56005	0	0.00581746	0.251033	0	0.102871	0	0.0997686	0.159746	0.0105215	0.514419	0.086	0.000170056	0.00019058	0	0.00237639	0.0267076	0.02322	0.04801	0	0	0.00497414	0.0344891	0
1983	0.104215	0.015	0.0248237	0.160772	0	0	0	0.052	0.047198	0	0.0165397	0.00290374	0.00332731	0	0	0.019	0	0.149932	0.0108284	0	0	0	0	0	0.0448479	2.6223	0	0.0174524	0.241389	0	0.0976561	0	0.0950994	0.147873	0.010435	0.467068	0.088	0.000200109	0.00018325	0	0.00207292	0.0231804	0.0223213	0.0449564	0	0	0.00478209	0.0295897	0
1984	0.102059	0.015	0.0132021	0.168917	0	0	0	0.052	0.047198	0	0.0182427	0.00286721	0.00303798	0	0	0.019	0	0.147433	0.0116614	0	0	0	0	0	0.0480789	2.63787	0	0.0450853	0.231744	0	0.0924416	0	0.0904302	0.136	0.0103485	0.419716	0.0885	0.000230162	0.00017592	0	0.00176946	0.0196532	0.0214227	0.0419027	0	0	0.00459005	0.0246904	0
1985	0.0999024	0.015	0.00455566	0.177061	0	0	0	0.0519476	0.0457678	0	0.0199457	0.00283069	0.0030862	0	0	0.019058	0.00290873	0.142202	0.010995	0	0	0	0	0	0.05131	2.65343	0	0.0741726	0.222099	0	0.087227	0	0.085761	0.134872	0.010262	0.372364	0.088693	0.000260215	0.00016859	0.000733	0.001466	0.016126	0.020524	0.038849	0	0	0.004398	0.019791	0
1986	0.0980291	0.015	0.00148756	0.183645	0	0	0	0.0502474	0.0443376	0	0.0221422	0.00281242	0.00303798	0	0	0.0180582	0.00290873	0.134939	0.0116614	0	0	0	0	0	0.057907	2.63787	0	0.122167	0.214312	0	0.0849474	0	0.0855	0.133	0.0101843	0.349145	0.0885	0.000290268	0.00016126	0.00171669	0.00183983	0.0158255	0.0195271	0.0372364	0	0	0.0045	0.0184364	0
1987	0.104342	0.015	0.00148756	0.191049	0	0	0	0.0494659	0.0429073	0	0.0234751	0.00279416	0.0030862	0	0	0.0170584	0.00290873	0.128275	0.00999545	0	0	0	0	0	0.063038	2.65343	0	0.186159	0.206524	0	0.0826677	0	0.0855	0.127362	0.0101066	0.325927	0.088	0.000320321	0.00015393	0.00270037	0.00221366	0.0155249	0.0185302	0.0356238	0	0	0.0047	0.0170818	0
1988	0.102262	0.015	0.00148756	0.199094	0	0	0	0.0438669	0.0393317	0	0.0220447	0.0027759	0.00279687	0	0	0.0160586	0.00290873	0.120778	0.00999545	0	0	0	0	0	0.068902	2.65343	0	0.264694	0.198737	0	0.0803881	0	0.0855	0.121724	0.0100289	0.302708	0.086	0.000350374	0.0001466	0.00368406	0.00258749	0.0152244	0.0175334	0.0340112	0	0	0.0047	0.0157272	0
1989	0.0979641	0.015	0.00148756	0.203221	0.00120945	0	0.0013927	0.0442063	0.0400468	0	0.0242836	0.00275764	0.00274865	0	0	0.0150588	0.0043631	0.111616	0.0091625	0	0	0	0	0	0.076232	2.52115	0	0.31996	0.190949	0	0.0781085	0	0.0855	0.116086	0.00995121	0.27949	0.084	0.000380427	0.00013927	0.00466774	0.00296132	0.0149239	0.0165365	0.0323986	0	0	0.0047	0.0143727	0
1990	0.0928946	0.015	0.00148756	0.208464	0.000971225	0	0.00106285	0.0436549	0.0386166	0	0.0252002	0.00273938	0.00260398	0	0.00079164	0.0140589	0.00853212	0.107348	0.00845149	0	0	3.665e-05	5.131e-05	0	0.075499	2.24284	0	0.43505	0.183162	0	0.0758289	0	0.0855631	0.110448	0.00987351	0.256271	0.0812457	0.00041048	0.00013194	0.00565143	0.00333515	0.0146234	0.0155396	0.030786	0	0	0.00466188	0.0130181	0
1991	0.0875579	0.015	0.00148756	0.215016	0.000733	0	0.000733	0.0413083	0.0364712	0	0.0251072	0.00272111	0.00236287	0	0.000733	0.013194	0.011728	0.109217	0.008063	0	0	0	0.0001	0	0.071101	1.99202	0	0.354316	0.167857	0	0.0733	0	0.083562	0.101887	0.010262	0.242623	0.077698	0.000733	0.000121678	0.008063	0.003665	0.013927	0.013927	0.030053	0	0	0.004398	0.010995	0
1992	0.083108	0.015	0.0010227	0.207784	0.000733	0	0.000613669	0.0397384	0.0328956	0	0.0289905	0.00270285	0.00188065	0	0.000733	0.012461	0.013927	0.083562	0.00733	0	0	0	0.0001	0	0.063771	1.65742	0	0.323146	0.15393	0	0.063771	0	0.078431	0.088693	0.009529	0.222099	0.0733	0.000733	0.000111416	0.006597	0.002932	0.013194	0.012461	0.026388	0	0	0.004398	0.010262	0
1993	0.0757543	0.015	0.000836755	0.185312	0.000733	0	0.000494338	0.0334561	0.0314654	0	0.0341783	0.00268459	0.0019771	0	0.000733	0.011728	0.013927	0.076232	0.006597	0	0	0	0.0001	0	0.057174	1.45511	0	0.277706	0.140003	0	0.062305	0	0.075499	0.081363	0.008796	0.192046	0.068169	0.000733	0.000101154	0.008063	0.002932	0.012461	0.012461	0.019058	0	0	0.002932	0.008063	0
1994	0.0706473	0.015	0.000650809	0.162848	0.000733	0	0.000375006	0.0316339	0.0314654	0	0.0453954	0.00270285	0.00188065	0	0.000733	0.011728	0.01466	0.05864	0.005864	0	0	0.000733	0.0001	0	0.049844	1.31504	0	0.243316	0.121678	0	0.063038	0	0.068169	0.068169	0.009529	0.177386	0.063771	0.000733	9.0892e-05	0.008796	0.002932	0.011728	0.01466	0.009529	0	0	0.002199	0.005131	0
1995	0.0675963	0.0140548	0.000464864	0.164523	0.0007305	0.0011615	0.000255675	0.030631	0.0332378	0	0.0629302	0.00269372	0.00130199	0	0.00135605	0.0126296	0.0195051	0.0504011	0.00563677	0	0	0.00079164	0.00018325	0	0.0494115	1.24008	0.00030786	0.237279	0.114744	0	0.0636757	0	0.0688873	0.0666737	0.00874469	0.188322	0.0616819	0.00128275	8.063e-05	0.0105479	0.00295399	0.0114275	0.0190947	0.00461057	0.0008063	0	0.00236759	0.00545352	0
1996	0.0669465	0.0132878	0.0004383	0.180113	0.000723195	0.00110013	0.000226455	0.0327473	0.033603	0	0.0633855	0.00297679	0.000916216	0	0.001466	0.012461	0.02199	0.054242	0.005131	0	0	0	0.0002	0	0.049111	1.22945	0.000733	0.21163	0.104819	0	0.06597	0	0.066703	0.065237	0.009529	0.187648	0.060839	0.001466	6.56768e-05	0.009529	0.002199	0.011728	0.023456	0.00379547	0.0012	0	0.002932	0.005864	0
1997	0.0665875	0.0132805	0.00097887	0.203398	0.00065745	0.00140083	0.000226455	0.0395762	0.0339682	0	0.0662956	0.00266632	0.0011091	0	0.001466	0.012461	0.024189	0.057907	0.005131	0	0	0	0.0002	0	0.047645	1.26057	0.001466	0.206893	0.098222	0	0.06597	0	0.068169	0.062305	0.009529	0.187648	0.059373	0.002199	5.07236e-05	0.013194	0.002199	0.011728	0.027121	0.00298038	0.0013	0	0.002932	0.005864	0
1998	0.0842616	0.0133134	0.000799897	0.203989	0.000620925	0.00199938	0.000182625	0.0469847	0.032142	0	0.0699286	0.0016071	0	0	0.001466	0.012461	0.024922	0.059373	0.005131	0	0	0	0.0002	0	0.045446	1.24501	0.002199	0.201931	0.093824	0	0.065237	0	0.068169	0.060106	0.010262	0.189114	0.057907	0.002199	3.57704e-05	0.019791	0.002199	0.011728	0.028587	0.00216528	0.0013	0	0.002932	0.006597	0
1999	0.101802	0.013386	0.000796245	0.239468	0.000595358	0.00169513	0.000180799	0.0521009	0.0310463	0	0.0697177	0.00109575	0	0	0.002199	0.013194	0.027854	0.056441	0.005131	0	0	0	0.0002	0	0.044713	1.27614	0.002932	0.192063	0.089426	0	0.065237	0	0.067436	0.057174	0.010995	0.192779	0.056441	0.002199	2.08172e-05	0.022723	0.001466	0.011728	0.026388	0.00135019	0.00125	0	0.002932	0.006597	0
2000	0.102703	0.0135143	0.0007305	0.270361	0.0007305	0.00218566	0.000142082	0.0517956	0.0299505	0	0.0579909	0.00173384	0	0	0.00307127	0.0246435	0.0331829	0.0599667	0.00549017	0	0.00019058	0.00038116	0.00027854	0	0.050599	1.32591	0.00407548	0.234743	0.0857903	2.8587e-05	0.0664611	0.00018325	0.0686968	0.059373	0.0112442	0.200072	0.0562944	0.00274142	5.864e-06	0.0252225	0.00181784	0.0125783	0.0266006	0.00053509	0.00120212	6.597e-05	0.00239691	0.00749126	4.9844e-05
2001	0.109632	0.0135143	0.0007305	0.307354	0.0007305	0.00348996	0.000119072	0.0581807	0.0303157	0	0.055805	0.00187505	0	0	0.002932	0.027854	0.033718	0.067436	0.005131	0	0.00027121	0.000399485	0.000733	0	0.057174	1.45511	0.0054975	0.234825	0.083562	3.62835e-05	0.071101	0.000733	0.070368	0.071101	0.011728	0.207439	0.057907	0.002932	6.597e-06	0.027121	0.002199	0.013194	0.025655	0.00573939	0.00113615	6.8902e-05	0.002199	0.008063	3.99485e-05
2002	0.112146	0.0133341	0.00054057	0.362539	0.00055518	0.00322881	0.000112862	0.0653469	0.030681	0	0.0558806	0.00201998	0	0	0.00306394	0.0238372	0.0374196	0.0701334	0.00546085	1.5393e-05	0.00035184	0.00041781	0.00174454	0.00045446	0.0776394	1.53855	0.00613521	0.318349	0.0834374	4.398e-05	0.0839578	0.00065237	0.0723104	0.0838039	0.0126589	0.210488	0.0571227	0.00383359	7.33e-06	0.0280446	0.00173721	0.0135385	0.0249733	0.0109437	0.00107018	7.1834e-05	0.00247021	0.00743995	3.0053e-05
2003	0.112473	0.0132951	0.0010227	0.394703	0.000504045	0.00283361	0.000128568	0.0729331	0.032142	0	0.0550002	0.00224189	0	0	0.00267545	0.0235146	0.0540661	0.0724131	0.00553415	1.2461e-05	0.00055708	0.00052043	0.00355505	0.00209638	0.100098	1.70899	0.00655302	0.360086	0.0823525	3.9582e-05	0.10649	0.0010995	0.0739377	0.0950188	0.0146893	0.213721	0.0627082	0.00414878	3.665e-06	0.0293713	0.0019058	0.0136998	0.0245628	0.0130401	0.00092358	1.2461e-05	0.00250686	0.00752058	3.665e-05
2004	0.112736	0.0132707	0.0007305	0.455807	0.00051135	0.00223095	9.13125e-05	0.070483	0.035064	0	0.0505553	0.00240774	0	0	0.00263147	0.0259922	0.076943	0.0752278	0.00604725	2.199e-05	0.00104819	0.00062305	0.00683156	0.00364301	0.116855	1.87487	0.00868605	0.388761	0.0815023	2.7854e-05	0.122807	0.00145867	0.0739084	0.0980681	0.0104746	0.219504	0.068858	0.00451528	2.199e-06	0.0298111	0.00181784	0.0131134	0.0274582	0.0144768	0.00087227	5.864e-06	0.00255084	0.00735932	5.9373e-05
2005	0.162507	0.0127837	0.0007305	0.472836	0.0007305	0.00160199	0.000102022	0.0731818	0.0357945	0	0.0419263	0.00252023	0	0	0.00301996	0.0294226	0.088627	0.0821253	0.00892794	2.4922e-05	0.00118013	0.00056441	0.0104599	0.00697816	0.0859736	1.96445	0.0106358	0.372247	0.0810698	2.7854e-05	0.128495	0.00142935	0.0759901	0.0789588	0.0118379	0.225104	0.0744728	0.0056441	5.864e-06	0.030764	0.00178852	0.0123804	0.0270477	0.016126	0.00090159	7.33e-06	0.00246288	0.0071834	3.8849e-05
2006	0.236012	0.0127837	0.00036525	0.500347	0.0007305	0.00134156	0.000109575	0.064275	0.0367598	0	0.041592	0.00265902	0	0.000130474	0.00301263	0.0451675	0.0952753	0.0850427	0.0105552	2.4922e-05	0.00118746	0.00077698	0.0133406	0.00815829	0.0743775	2.02007	0.0107238	0.355065	0.08063	3.0786e-05	0.136463	0.00140736	0.0805567	0.0796405	0.0118819	0.2294	0.0749566	0.0050577	2.199e-06	0.0305881	0.00148066	0.0134725	0.0267032	0.0155323	0.00079164	1.0995e-05	0.00242623	0.0082829	3.665e-05
2007	0.319788	0.0127837	0.00036525	0.516837	0.00036525	0.00112753	0.000101653	0.070445	0.0360337	9.529e-06	0.0379176	0.00270286	0	0.000116547	0.00277074	0.108836	0.0999372	0.0903056	0.0106358	0	0.00178119	0.00079897	0.0149605	0.0082829	0.0751398	2.03756	0.0100568	0.325936	0.0802855	0	0.139101	0	0.0830856	0.0829756	0.012439	0.233827	0.0759315	0.00465455	0	0.0307713	0.00137804	0.0128422	0.0265199	0.015	0	0	0.00209638	0.00789441	3.8849e-05
2008	0.334507	0.0127837	0.00036525	0.542486	0.00036525	0.00109575	8.59214e-05	0.0759321	0.0334558	3.8849e-05	0.0371937	0.0027759	0	0.000101887	0.005864	0.093824	0.107018	0.098955	0.010262	0	0.003665	0.000733	0.015393	0.005864	0.076965	2.02821	0.010262	0.295399	0.079897	0	0.156129	0	0.087227	0.084295	0.0115283	0.233827	0.076965	0.005	0	0.0295964	0.0014	0.0116474	0.0261205	0.0145303	0	0	0.00198674	0.0071567	0
2009	0.374991	0.0120532	0.00036525	0.587863	0.00036525	0.0007305	7.96208e-05	0.0747137	0.031555	2.2723e-05	0.0347755	0.00328725	0	0.000103353	0.018325	0.112882	0.137804	0.098222	0.0098955	0	0.011728	0.024922	0.015393	0.005864	0.077698	1.98203	0.021257	0.258749	0.081363	0	0.165658	0	0.089426	0.096756	0.0106175	0.237492	0.076965	0.005	0	0.0222129	0.0014	0.0104526	0.025721	0.0126417	0	0	0.0018771	0.00622653	0
2010	0.378661	0.012462	0.00036525	0.612053	0.00036525	0.0007305	7.85288e-05	0.0765693	0.0282251	0	0.0283856	0.0036525	0	9.529e-05	0.025655	0.108484	0.135605	0.107018	0.008796	0	0.024189	0.094557	0.0092358	0.0061572	0.077698	1.94905	0.038116	0.252885	0.104819	0	0.164925	0	0.094557	0.103353	0.00970675	0.235293	0.077698	0.005	0	0.0287344	0.0014	0.00925779	0.0253215	0.00974791	0	0	0.00176747	0.00480121	0
2011	0.340441	0.0123252	0.00036525	0.615134	0.00036525	0.0007305	7.85288e-05	0.0813938	0.0266387	0	0.0279704	0.00401775	0	8.8693e-05	0.041048	0.111416	0.111416	0.097489	0.008063	0	0.048378	0.111416	0.0060839	0.0034451	0.08796	1.92486	0.046912	0.260215	0.105552	0	0.167124	0	0.096023	0.104819	0.008796	0.238225	0.078431	0.005	0	0.032985	0.001466	0.008063	0.024922	0.00877628	0	0	0.00165783	0.00432265	0
2012	0.322268	0.0121678	0.00036525	0.607824	0.000612788	0.0007305	7.80722e-05	0.0852899	0.027276	0	0.0247379	0.00401775	0	0	0.049844	0.103353	0.098955	0.100421	0.00733	0	0.074033	0.135605	0.0041048	0.0024922	0.090159	1.9058	0.055708	0.265346	0.109217	0	0.167857	0	0.101154	0.107751	0.009529	0.239691	0.079164	0.005	0	0.035917	0.001466	0.008063	0.024189	0.00749673	0	0	0.00154819	0.00369242	0
2013	0.324481	0.0120579	0.000350836	0.63433	0.000612055	0.000630776	0.000200109	0.0926222	0.0225104	0	0.0231165	0.00474825	0	0	0.055708	0.101887	0.097489	0.101154	0.006597	0	0.083562	0.158328	0.0040315	0.0032985	0.086494	1.86988	0.070368	0.280006	0.112149	0	0.170056	0	0.105552	0.111416	0.008796	0.241157	0.079164	0.005	0	0.037383	0.001466	0.008063	0.023456	0.00683352	0	0	0.00143855	0.00336577	0
2014	0.314544	0.0120579	0.000312485	0.624419	0.000607657	0.000592718	0.000179585	0.0937355	0.0202161	0	0.0223926	0.00474825	0	0.000518231	0.064504	0.106285	0.10262	0.104086	0.006597	0	0.096023	0.163459	0.003665	0.002199	0.083562	1.8369	0.078431	0.289535	0.116547	0	0.167124	0	0.10995	0.115081	0.008063	0.242623	0.078431	0.005	0	0.03665	0.001466	0.00733	0.02199	0.0063648	0	0	0.00132891	0.0031349	0
2015	0.310772	0.0120579	0.00029471	0.61901	0.000782111	0.000539048	0.000180318	0.0956884	0.0185522	0	0.0217164	0.005844	0	0.000461057	0.070368	0.122411	0.113615	0.109217	0.005864	0	0.10995	0.162726	0.002932	0.002932	0.082096	1.78119	0.087227	0.32985	0.119479	0	0.159061	0	0.113615	0.120212	0.008796	0.24922	0.079164	0.005	0	0.037383	0.000733	0.00733	0.021257	0.00640879	0	0	0.00121928	0.00315657	0
2016	0.305905	0.0120579	0.000282623	0.604479	0.000782111	0.00046522	0.000184232	0.0892321	0.0166538	0	0.021089	0.005844	0	0.000415611	0.075499	0.13194	0.131207	0.110683	0.005131	0	0.13194	0.164192	0.0018325	0.0018325	0.08063	1.75334	0.090159	0.384825	0.120945	0	0.152464	0	0.116547	0.122411	0.00944158	0.260215	0.08063	0.005	0	0.0433084	0.000733	0.00733	0.0205	0.00552507	0	0	0.00110964	0.0027213	0
2017	0.289238	0.0120945	0.000234523	0.67135	0.000782111	0.000409227	0.000172123	0.0848921	0.0153798	0	0.0222439	0.005844	0	0	0.076232	0.130474	0.126809	0.10262	0.005131	0	0.135605	0.170789	0.0010995	0.0010995	0.076232	1.72402	0.08063	0.414878	0.119479	0	0.149532	0	0.115081	0.120945	0.0100872	0.262414	0.078431	0.00567342	0	0.0656226	0.000733	0.007	0.02	0.00512166	0	0	0.001	0.00252261	0

## Sheet: Coal_Production
	Donetsk	Luhansk	Other	All	Crimea	Karaganda	Pavlodar	East Kazakhstan	Other	Pavlodar	Kostanay	All	All	All	All	All	All	All	All	All	Central	Northwestern$Komi	Northwestern$Murmansk	Northwestern$Novgorod	Volga$Bashkortostan	Volga$Orenburg	Volga$Perm	Ural$Sverdlovsk	Ural$Chelyabinsk	Far_Eastern$Buryatia	Siberian$Tuva	Siberian$Khakassia	Siberian$Altai_Krai	Siberian$Krasnoyarsk	Siberian$Irkutsk	Siberian$Kemerovo	Siberian$Novosibirsk	Far_Eastern$Chita	Far_Eastern$Agin-Buryat_AO	Far_Eastern$Yakutia	Far_Eastern$Primorsky	Far_Eastern$Khabarovsk	Far_Eastern$Amur	Far_Eastern$Kamchatka	Far_Eastern$Magadan	Far_Eastern$Sakhalin	Far_Eastern$Jewish_AO	Far_Eastern$Chukotka_AO	North_Caucasian$Karachay-Cherkessia
Units:	Black	Black	Black	Lignite	Black	Black	Black	Black	Black	Lignite	Lignite	Black	Lignite	Sub Bituminous	Black	Lignite	Bituminous	Sub Bituminous	Bituminous	Bituminous	Lignite	Black	Black	Brown	Lignite	Brown	Black	Brown	Brown	Black	Black	Black	Brown	Lignite	Black	Black	Black	Brown	Lignite	All	All	Black	Brown	Brown	Black	Black	Brown	Black	Black
Mt	Donetsk	Luhansk	Ukraine	Ukraine	Crimea	Kazakhstan	Kazakhstan	Kazakhstan	Kazakhstan	Kazakhstan	Kazakhstan	Kyrgyzstan	Kyrgyzstan	Georgia	Uzbekistan	Uzbekistan	Tajikistan	Tajikistan	Moldova	Turkmenistan	Russia	Russia	Russia	Russia	Russia	Russia	Russia	Russia	Russia	Russia	Russia	Russia	Russia	Russia	Russia	Russia	Russia	Russia	Russia	Russia	Russia	Russia	Russia	Russia	Russia	Russia	Russia	Russia	Russia
1860	0	0	0	0	0	0	0	0	0	0	0	0	0	0	0	0	0	0	0	0	0	0	0	0	0	0	0	0	0	0	0	0	0	0	0	0	0	0	0	0	0	0	0	0	0	0	0	0	0
1861	0.062	0.038	0	0	0	0	0	0	0	0	0	0	0	0	0	0	0	0	0	0	0	0	0	0	0	0	0	0	0	0	0	0	0	0	0	0	0	0	0	0	0	0	0	0	0	0	0	0	0
1862	0.062	0.038	0	0	0	0	0	0	0	0	0	0	0	0	0	0	0	0	0	0	0	0	0	0	0	0	0	0	0	0	0	0	0	0	0	0	0	0	0	0	0	0	0	0	0	0	0	0	0
1863	0.062	0.038	0	0	0	0	0	0	0	0	0	0	0	0	0	0	0	0	0	0	0	0	0	0	0	0	0	0	0	0	0	0	0	0	0	0	0	0	0	0	0	0	0	0	0	0	0	0	0
1864	0.062	0.038	0	0	0	0	0	0	0	0	0	0	0	0	0	0	0	0	0	0	0	0	0	0	0	0	0	0	0	0	0	0	0	0	0	0	0	0	0	0	0	0	0	0	0	0	0	0	0
1865	0.062	0.038	0	0	0	0	0	0	0	0	0	0	0	0	0	0	0	0	0	0	0	0	0	0	0	0	0	0	0	0	0	0	0	0	0	0	0	0	0	0	0	0	0	0	0	0	0	0	0
1866	0.062	0.038	0	0	0	0	0	0	0	0	0	0	0	0	0	0	0	0	0	0	0	0	0	0	0	0	0	0	0	0	0	0	0	0	0	0	0	0	0	0	0	0	0	0	0	0	0	0	0
1867	0.062	0.038	0	0	0	0	0	0	0	0	0	0	0	0	0	0	0	0	0	0	0	0	0	0	0	0	0	0	0	0	0	0	0	0	0	0	0	0	0	0	0	0	0	0	0	0	0	0	0
1868	0.062	0.038	0	0	0	0	0	0	0	0	0	0	0	0	0	0	0	0	0	0	0	0	0	0	0	0	0	0	0	0	0	0	0	0	0	0	0	0	0	0	0	0	0	0	0	0	0	0	0
1869	0.062	0.038	0	0	0	0	0	0	0	0	0	0	0	0	0	0	0	0	0	0	0	0	0	0	0	0	0	0	0	0	0	0	0	0	0	0	0	0	0	0	0	0	0	0	0	0	0	0	0
1870	0.155	0.095	0	0	0	0	0	0	0	0	0	0	0	0	0	0	0	0	0	0	0	0	0	0	0	0	0	0	0	0	0	0	0	0	0	0	0	0	0	0	0	0	0	0	0	0	0	0	0
1871	0.238023	0.145885	0	0	0	0	0	0	0	0	0	0	0	0	0	0	0	0	0	0	0	0	0	0	0	0	0	0	0	0	0	0	0	0	0	0	0	0	0	0	0	0	0	0	0	0	0	0	0
1872	0.321046	0.19677	0	0	0	0	0	0	0	0	0	0	0	0	0	0	0	0	0	0	0	0	0	0	0	0	0	0	0	0	0	0	0	0	0	0	0	0	0	0	0	0	0	0	0	0	0	0	0
1873	0.404069	0.247655	0	0	0	0	0	0	0	0	0	0	0	0	0	0	0	0	0	0	0	0	0	0	0	0	0	0	0	0	0	0	0	0	0	0	0	0	0	0	0	0	0	0	0	0	0	0	0
1874	0.487092	0.29854	0	0	0	0	0	0	0	0	0	0	0	0	0	0	0	0	0	0	0	0	0	0	0	0	0	0	0	0	0	0	0	0	0	0	0	0	0	0	0	0	0	0	0	0	0	0	0
1875	0.570115	0.349425	0	0	0	0	0	0	0	0	0	0	0	0	0	0	0	0	0	0	0	0	0	0	0	0	0	0	0	0	0	0	0	0	0	0	0	0	0	0	0	0	0	0	0	0	0	0	0
1876	0.634253	0.388736	0	0	0	0	0	0	0	0	0	0	0	0	0	0	0	0	0	0	0	0	0	0	0	0	0	0	0	0	0	0	0	0	0	0	0	0	0	0	0	0	0	0	0	0	0	0	0
1877	0.698391	0.428046	0	0	0	0	0	0	0	0	0	0	0	0	0	0	0	0	0	0	0	0	0	0	0	0	0	0	0	0	0	0	0	0	0	0	0	0	0	0	0	0	0	0	0	0	0	0	0
1878	0.762529	0.467356	0	0	0	0	0	0	0	0	0	0	0	0	0	0	0	0	0	0	0	0	0	0	0	0	0	0	0	0	0	0	0	0	0	0	0	0	0	0	0	0	0	0	0	0	0	0	0
1879	0.826667	0.506667	0	0	0	0	0	0	0	0	0	0	0	0	0	0	0	0	0	0	0	0	0	0	0	0	0	0	0	0	0	0	0	0	0	0	0	0	0	0	0	0	0	0	0	0	0	0	0
1880	0.890805	0.545977	0	0	0	0	0	0	0	0	0	0	0	0	0	0	0	0	0	0	0	0	0	0	0	0	0	0	0	0	0	0	0	0	0	0	0	0	0	0	0	0	0	0	0	0	0	0	0
1881	0.94069	0.576552	0	0	0	0	0	0	0	0	0	0	0	0	0	0	0	0	0	0	0	0	0	0	0	0	0	0	0	0	0	0	0	0	0	0	0	0	0	0	0	0	0	0	0	0	0	0	0
1882	0.990575	0.607126	0	0	0	0	0	0	0	0	0	0	0	0	0	0	0	0	0	0	0	0	0	0	0	0	0	0	0	0	0	0	0	0	0	0	0	0	0	0	0	0	0	0	0	0	0	0	0
1883	1.04046	0.637701	0	0	0	0	0	0	0	0	0	0	0	0	0	0	0	0	0	0	0	0	0	0	0	0	0	0	0	0	0	0	0	0	0	0	0	0	0	0	0	0	0	0	0	0	0	0	0
1884	1.09034	0.668276	0	0	0	0	0	0	0	0	0	0	0	0	0	0	0	0	0	0	0	0	0	0	0	0	0	0	0	0	0	0	0	0	0	0	0	0	0	0	0	0	0	0	0	0	0	0	0
1885	1.14023	0.698851	0	0	0	0	0	0	0	0	0	0	0	0	0	0	0	0	0	0	0	0	0	0	0	0	0.253	0	0	0	0	0	0	0	0	0	0	0	0	0	0	0	0	0	0	0	0	0	0
1886	1.28989	0.790575	0	0	0	0	0	0	0	0	0	0	0	0	0	0	0	0	0	0	0	0	0	0	0	0	0.273033	0	0	0	0	0	0	0	0	0	0	0	0	0	0	0	0	0	0	0	0	0	0
1887	1.43954	0.882299	0	0	0	0	0	0	0	0	0	0	0	0	0	0	0	0	0	0	0	0	0	0	0	0	0.293065	0	0	0	0	0	0	0	0	0	0	0	0	0	0	0	0	0	0	0	0	0	0
1888	1.5892	0.974023	0	0	0	0	0	0	0	0	0	0	0	0	0	0	0	0	0	0	0	0	0	0	0	0	0.313098	0	0	0	0	0	0	0	0	0	0	0	0	0	0	0	0	0	0	0	0	0	0
1889	1.73885	1.06575	0	0	0	0	0	0	0	0	0	0	0	0	0	0	0	0	0	0	0	0	0	0	0	0	0.333131	0	0	0	0	0	0	0	0	0	0	0	0	0	0	0	0	0	0	0	0	0	0
1890	1.88851	1.15747	0	0	0	0	0	0	0	0	0	0	0	0	0	0	0	0	0	0	0	0	0	0	0	0	0.353164	0	0	0	0	0	0	0	0	0	0	0	0	0	0	0	0	0	0	0	0	0	0
1891	2.10943	1.29287	0	0	0	0	0	0	0	0	0	0	0	0	0	0	0	0	0	0	0	0	0	0	0	0	0.373196	0	0	0	0	0	0	0	0	0	0	0	0	0	0	0	0	0	0	0	0	0	0
1892	2.33034	1.42828	0	0	0	0	0	0	0	0	0	0	0	0	0	0	0	0	0	0	0	0	0	0	0	0	0.393229	0	0	0	0	0	0	0	0	0	0	0	0	0	0	0	0	0	0	0	0	0	0
1893	2.55126	1.56368	0	0	0	0	0	0	0	0	0	0	0	0	0	0	0	0	0	0	0	0	0	0	0	0	0.413262	0	0	0	0	0	0	0	0	0	0	0	0	0	0	0	0	0	0	0	0	0	0
1894	2.77218	1.69908	0	0	0	0	0	0	0	0	0	0	0	0	0	0	0	0	0	0	0	0	0	0	0	0	0.433295	0	0	0	0	0	0	0	0	0	0	0	0	0	0	0	0	0	0	0	0	0	0
1895	2.9931	1.83448	0	0	0	0	0	0	0	0	0	0	0	0	0	0	0	0	0	0	0	0	0	0	0	0	0.453327	0	0	0	0	0	0	0	0	0	0	0	0	0	0	0	0	0	0	0	0	0	0
1896	3.75848	2.30359	0	0	0	0	0	0	0	0	0	0	0	0	0	0	0	0	0	0	0	0	0	0	0	0	0.47336	0	0	0	0	0	0	0	0	0	0	0	0	0	0	0	0	0	0	0	0	0	0
1897	4.52386	2.77269	0	0	0	0	0	0	0	0	0	0	0	0	0	0	0	0	0	0	0	0	0	0	0	0	0.493393	0	0	0	0	0	0	0	0	0	0	0	0	0	0	0	0	0	0	0	0	0	0
1898	5.28924	3.24179	0	0	0	0	0	0	0	0	0	0	0	0	0	0	0	0	0	0	0	0	0	0	0	0	0.513425	0	0	0	0	0	0	0	0	0	0	0	0	0	0	0	0	0	0	0	0	0	0
1899	6.05462	3.7109	0	0	0	0	0	0	0	0	0	0	0	0	0	0	0	0	0	0	0	0	0	0	0	0	0.533458	0	0	0	0	0	0	0	0	0	0	0	0	0	0	0	0	0	0	0	0	0	0
1900	6.82	4.18	0	0	0	0	0	0	0	0	0	0	0	0	0	0	0	0	0	0	0	0	0	0	0	0	0.553491	0	0	0	0	0	0	0	0	0	0	0	0	0	0	0	0	0	0	0	0	0	0
1901	7.32079	4.48694	0	0	0	0	0	0	0	0	0	0	0	0	0	0	0	0	0	0	0	0	0	0	0	0	0.573524	0	0	0	0	0	0	0	0	0	0	0	0	0	0	0	0	0	0	0	0	0	0
1902	7.82159	4.79388	0	0	0	0	0	0	0	0	0	0	0	0	0	0	0	0	0	0	0	0	0	0	0	0	0.593556	0	0	0	0	0	0	0	0	0	0	0	0	0	0	0	0	0	0	0	0	0	0
1903	8.32238	5.10082	0	0	0	0	0	0	0	0	0	0	0	0	0	0	0	0	0	0	0	0	0	0	0	0	0.613589	0	0	0	0	0	0	0	0	0	0	0	0	0	0	0	0	0	0	0	0	0	0
1904	8.82318	5.40775	0	0	0	0	0	0	0	0	0	0	0	0	0	0	0	0	0	0	0	0	0	0	0	0	0.633622	0	0	0	0	0	0	0	0	0	0	0	0	0	0	0	0	0	0	0	0	0	0
1905	9.32397	5.71469	0	0	0	0	0	0	0	0	0	0	0	0	0	0	0	0	0	0	0	0	0	0	0	0	0.653655	0	0	0	0	0	0	0	0	0	0	0	0	0	0	0	0	0	0	0	0	0	0
1906	9.82476	6.02163	0	0	0	0	0	0	0	0	0	0	0	0	0	0	0	0	0	0	0	0	0	0	0	0	0.673687	0	0	0	0	0	0	0	0	0	0	0	0	0	0	0	0	0	0	0	0	0	0
1907	10.3256	6.32857	0	0	0	0	0	0	0	0	0	0	0	0	0	0	0	0	0	0	0.1312	0	0	0	0	0	0.69372	0	0	0	0	0	0	0	0	0	0	0	0	0	0	0	0	0	0	0	0	0	0
1908	10.8264	6.63551	0	0	0	0	0	0	0	0	0	0	0	0	0	0	0	0	0	0	0.16476	0	0	0	0	0	0.667	0.0569667	0.0569667	0	0	0	0	0	0	0	0	0	0	0	0	0	0	0	0	0	0	0	0
1909	11.3271	6.94245	0	0	0	0	0	0	0	0	0	0	0	0	0	0	0	0	0	0	0.213476	0	0	0	0	0	0.6101	0.129023	0.129023	0	0	0	0	0	0	0	0	0	0	0	0	0	0	0	0	0	0	0	0
1910	11.8279	7.24938	0	0	0	0	0	0	0	0	0	0	0	0	0	0	0.015	0	0	0	0.192862	0	0	0	0	0	0.5532	0.20108	0.20108	0	0	0	0	0	0	0	0	0	0	0	0	0	0	0	0	0	0	0	0
1911	12.3287	7.55632	0	0	0	0	0	0	0	0	0	0	0	0	0	0	0.05	0	0	0	0.304569	0	0	0	0	0	0.63776	0.202407	0.202407	0	0	0	0	0	0	0	0	0	0	0	0	0	0	0	0	0	0	0	0
1912	13.02	7.98	0	0	0	0	0	0	0	0	0	0	0	0	0	0	0.05	0	0	0	0.416904	0	0	0	0	0	0.72232	0.203733	0.203733	0	0	0	0	0	0	0	0	0	0	0	0	0	0	0	0	0	0	0	0
1913	13.95	8.55	0	0	0	0	0.09	0	0	0	0	0	0	0.07	0	0	0.05	0	0	0	0.3	0	0	0	0	0	0.80688	0.20506	0.20506	0	0	0.14814	0	0	0.48557	0.774	0	0.18929	0	0	0.1492	0	0.13428	0	0	0.08952	0	0	0
1914	14.88	9.12	0	0	0	0	0.06	0	0	0	0	0	0	0.05	0	0	0.05	0	0	0	0.2952	0	0	0	0	0	0.89144	0.24308	0.24308	0	0	0.14	0	0	0.45	0.8	0	0.17	0	0	0.162133	0	0.14592	0	0	0.09728	0	0	0
1915	14.26	8.74	0	0	0	0	0.06	0	0	0	0	0	0	0.05	0	0	0.05	0	0	0	0.492	0	0	0	0	0	0.976	0.2336	0.2336	0	0	0.14	0	0	0.45	0.8	0	0.17	0	0	0.175067	0	0.15756	0	0	0.10504	0	0	0
1916	15.19	9.31	0	0	0	0	0.06	0	0	0	0	0	0	0.05	0	0	0.05	0	0	0	0.6888	0	0	0	0	0	0.982944	0.262928	0.262928	0	0	0.14	0	0	0.45	0.8	0	0.17	0	0	0.188	0	0.1692	0	0	0.1128	0	0	0
1917	13.64	8.36	0	0	0	0	0.06	0	0	0	0	0	0	0.05	0	0	0.05	0	0	0	0.738	0	0	0	0	0	0.755075	0.426063	0.426063	0	0	0.14	0	0	0.45	0.8	0	0.17	0	0	0.200933	0	0.18084	0	0	0.12056	0	0	0
1918	3.906	2.394	0	0	0	0	0.06	0	0	0	0	0	0	0.05	0	0	0.05	0	0	0	0.3772	0	0	0	0	0	0.430575	0.0881127	0.0881127	0	0	0.14	0	0	0.45	0.8	0	0.17	0	0	0.213867	0	0.19248	0	0	0.12832	0	0	0
1919	2.79	1.71	0	0	0	0	0.06	0	0	0	0	0	0	0.05	0	0	0.05	0	0	0	0.3608	0	0	0	0	0	0.243631	0.238984	0.238984	0	0	0.14	0	0	0.45	0.8	0	0.17	0	0	0.2268	0	0.20412	0	0	0.13608	0	0	0
1920	2.48	1.52	0	0	0	0	0.06	0	0	0	0	0	0	0.05	0	0	0.05	0	0	0	0.6068	0	0	0.0328	0	0	0.146	0.3944	0.3944	0	0	0.14	0	0	0.45	0.8	0	0.17	0	0	0.239733	0	0.21576	0	0	0.14384	0	0	0
1921	2.48	1.52	0	0	0	0	0.06	0	0	0	0	0	0	0.05	0	0	0.05	0	0	0	0.6149	0	0	0	0	0	0.27194	0.35373	0.35373	0	0	0.14	0	0	0.45	0.8	0	0.17	0	0	0.252667	0	0.2274	0	0	0.1516	0	0	0
1922	3.72	2.28	0	0	0	0	0.058	0	0	0	0	0	0	0.026	0	0	0.05	0	0	0	0.623	0	0	0	0	0	0.39788	0.31306	0.31306	0	0	0.13032	0	0	0.42716	0.885	0	0.16652	0	0	0.2656	0	0.23904	0	0	0.15936	0	0	0
1923	4.34	2.66	0	0	0	0	0.05	0	0	0	0	0	0	0.05	0	0	0.05	0	0	0	0.638149	0	0	0	0	0	0.52382	0.330507	0.330507	0	0	0.15	0	0	0.5	1.17383	0	0.18	0	0	0.292847	0	0.263562	0	0	0.175708	0	0	0
1924	7.006	4.294	0	0	0	0	0.05	0	0	0	0	0	0	0.05	0	0	0.05	0	0	0	0.569364	0	0	0	0	0	0.64976	0.347953	0.347953	0	0	0.15	0	0	0.5	1.46267	0	0.18	0	0	0.320093	0	0.288084	0	0	0.192056	0	0	0
1925	7.006	4.294	0	0	0	0	0.05	0	0	0	0	0	0	0.05	0	0	0.05	0	0	0	0.609216	0	0	0	0	0	0.7757	0.3654	0.3654	0	0	0.15	0	0	0.5	1.7515	0	0.18	0	0	0.34734	0	0.312606	0	0	0.208404	0	0	0
1926	11.346	6.954	0	0	0	0	0.05	0	0	0	0	0	0	0.05	0	0	0.05	0	0	0	0.730619	0	0	0	0	0	0.88456	0.391387	0.391387	0	0	0.15	0	0	0.5	2.04033	0	0.18	0	0	0.374587	0	0.337128	0	0	0.224752	0	0	0
1927	13.64	8.36	0	0	0	0	0.05	0	0	0	0	0	0	0.05	0	0	0.05	0	0	0	0.95939	0	0	0	0	0	0.99342	0.417373	0.417373	0	0	0.15	0	0	0.5	2.32917	0	0.18	0	0	0.401833	0	0.36165	0	0	0.2411	0	0	0
1928	13.95	8.55	0	0	0	0	0.0374	0	0	0	0	0	0.103	0.085	0	0	0.131	0	0	0	1.135	0	0	0	0	0	1.10228	0.44336	0.44336	0	0	0.15912	0	0	0.52156	2.618	0	0.20332	0	0	0.42908	0	0.386172	0	0	0.257448	0	0	0
1929	15.5	9.5	0	0	0	0	0.05	0	0	0	0	0	0.1	0.09	0	0	0.131	0	0	0	1.416	0	0	0	0	0	1.21114	0.47633	0.47633	0	0	0.194562	0	0	0.637731	3.11425	0	0.248607	0	0	0.53416	0	0.480744	0	0	0.320496	0	0	0
1930	20.46	12.54	0	0	0	0.0119	0.0792	0	0	0	0	0	0.287	0.097	0	0	0.131	0	0	0	1.697	0	0	0	0	0	1.32	0.5093	0.5093	0	0	0.230004	0	0	0.753902	3.6105	0	0.293894	0	0	0.63924	0	0.575316	0	0	0.383544	0	0	0
1931	22.754	13.946	0	0	0	0.2783	0.0984	0	0	0	0	0	0.5661	0.144	0	0	0.131	0	0	0	2.131	0.006	0	0	0	0	1.69324	0.59898	0.59898	0	0	0.343008	0	0	1.1243	5.4594	0	0.438288	0	0	0.80472	0	0.724248	0	0	0.482832	0	0	0
1932	25.5425	15.6551	0	0	0.0025	0.7219	0.0998	0	0	0	0	0.159259	0.485941	0.2053	0	0	0.131	0	0	0	2.613	0.009	0	0.0054	0	0	2.06648	0.54921	0.54921	0	0	0.39015	0	0	1.27882	7.2552	0	0.498525	0	0	0.90412	0	0.813708	0	0	0.542472	0	0	0
1933	27.2788	16.7192	0	0	0.002	1.1327	0.0956	0	0	0	0	0.205556	0.509044	0.1855	0	0	0.131	0	0	0	3.833	0.033	0	0.017	0	0	2.43972	0.87964	0.87964	0	0	0.45342	0	0	1.48621	9.1597	0	0.57937	0	0	1.07144	0	0.964296	0	0	0.642864	0	0	0
1934	32.86	20.14	0	0	0	1.831	0.089	0	0	0	0	0.275926	0.636074	0.234	0	0	0.131	0	0	0	4.619	0.061	0	0	0	0	2.81296	1.34752	1.34752	0	0	0.6372	0	0	2.0886	11.495	0	0.8142	0	0	1.356	0	1.2204	0	0	0.8136	0	0	0
1935	37.076	22.724	0	0	0	2.35604	0.2	0	0	0	0	0.285185	0.614815	0.2	0	0	0.131	0	0	0	5.7	0.09575	0	0	0	0	3.1862	1.6569	1.6569	0	0	0.7389	0	0	2.42195	13.9	0	0.94415	0	0	1.7124	0	1.54116	0	0	1.02744	0	0	0
1936	41.54	25.46	0	0	0	2.5	0.2	0	0	0	0	0.290741	0.574259	0.3	0	0	0.131	0	0	0	7.1	0.1305	0	0	0	0	3.455	2.1725	2.1725	0	0	0.99684	0	0	3.26742	16.8	0	1.27374	0	0	1.878	0	1.6902	0	0	1.1268	0	0	0
1937	41.664	25.536	0	0	0	3.94	0.2	0	0	0	0	0.231481	0.578519	0.4	0	0	0.131	0	0	0	7.506	0.16525	0	0	0	0	3.7238	2.1786	2.1786	0	0	1.0377	0	0	3.40135	17.813	0	1.32595	0	0	1.8892	0	1.70028	0	0	1.13352	0	0	0
1938	42.966	26.334	0	0	0	4.1	0.327	0	0	0	0	0.233333	0.766667	0.429	0	0	0.131	0	0	0	7.416	0.2	0	0	0	0	3.9926	2.0347	2.0347	0	0	1.233	0	0	4.0415	17.338	0	1.5755	0	0	1.9008	0	1.71072	0	0	1.14048	0	0	0
1939	43.958	26.942	0	0	0	5.3	0.4	0	0	0	0	0.235185	1.06481	0.55	0	0	0.131	0	0	0	8.1	0.35	0	0	0	0	4.2614	2.9193	2.9193	0	0	1.422	0	0.475	4.661	19	0	1.817	0	0	2.13	0	1.917	0	0	1.278	0	0	0
1940	48.7855	27.0505	2.90101e-15	1.42886e-15	0	6.3	0.47	0	0	0.03	0	0.318519	1.38448	0.62	0	0	0.205	0	0	0.012	9.95	0.375	0	0	0	0	4.5302	3.6549	3.6549	0	0	1.692	0	1.5	5.546	21.14	0	2.162	0	0	2.64	0	2.376	0	0	1.584	0	0	0
1941	35.0998	21.5128	0.193429	0.095271	0	7	0.564	0	0	0.036	0	0.4	1.13	0.7725	0	0.01	0.2	0	0	0.01	11	0.44	0	0	0	0	5.15362	4.22319	4.22319	0	0	1.764	0	0.45	5.782	21	0	2.254	0	0	2.8	0	2.52	0	0	1.68	0	0	0
1942	0.62	0.38	0.647488	0.318912	0	7.2	0.611	0	0	0.039	0	0.364815	0.966185	0.6	0	0.051	0.16	0	0	0.008	9.5	1.015	0	0	0	0	5.77704	5.31148	5.31148	0	0	1.8	0	0.5	5.9	21	0	2.3	0	0	2.88	0	2.592	0	0	1.728	0	0	0
1943	1.3392	0.8208	0.181972	0.089628	0	9.3	0.705	0	0	0.045	0	0.340741	1.36726	0.7	0	0.06	0.17	0	0	0.012	14.4	2.26	0	0	0	0	6.40046	7.44977	7.44977	0	0	1.8	0	0.5	5.9	25	0	2.3	0	0	2.88	0	2.592	0	0	1.728	0	0	0
1944	9.8053	6.0097	0.255806	0.125994	0	10.46	0.94	0	0	0.06	0	0.285185	1.44481	0.75	0	0.08	0.175	0	0	0.015	17.9	3.265	0	0	0	0	7.02388	8.32806	8.32806	0	0	1.89	0	0.76	6.195	27.2	0	2.415	0	0	3.04	0	2.736	0	0	1.824	0	0	0
1945	17.3643	11.0357	1.24754	0.61446	0	11.275	0.893	0	0	0.057	0	0.264815	1.00619	0.8	0	0.104	0.16	0	0	0.015	19	4.16	0	0	0	0	7.6473	8.90135	8.90135	0	0	1.8	0	0.625	5.9	28.95	0	2.3	0	0	3.24	0	2.916	0	0	1.944	0	0	0
1946	21.1044	14.0696	1.55842	0.76758	0	11	0.94	0	0	0.06	0	0.266667	1.05833	0.837	0	0.187	0.2	0	0	0.018	19.6	5	0	0	0	0	8.14318	8.62841	8.62841	0	0	1.908	0	0.705	6.254	27.965	0	2.438	0	0	4.16	0	3.744	0	0	2.496	0	0	0
1947	25.7088	17.1392	1.44184	0.71016	0	12.32	1.034	0	0	0.066	0	0.381481	1.18352	1.022	0	0.305	0.26	0	0	0.02	21.5	6.645	0	0	0	0	8.63906	9.18047	9.18047	0	0	2.016	0	0.75	6.608	29.08	0	2.576	0	0	4.72	0	4.248	0	0	2.832	0	0	0
1948	31.9128	21.2752	1.14704	0.56496	0	13.475	1.222	0	0	0.078	0	0.483333	1.37667	1.245	0	0.758	0.3	0	0	0.022	23.885	7.8	0	0	0	0	9.13494	10.5575	10.5575	0	0	2.412	0	0.91	7.906	30.825	0	3.082	0	0	4.84	0	4.356	0	0	2.904	0	0	0
1949	37.3128	24.8752	1.88404	0.92796	0	14.55	1.316	0	0	0.084	0	0.522222	1.46778	1.43	0	1.16	0.375	0	0	0.025	26.9	9.365	0	0	0	0	9.63082	11.4346	11.4346	0	0	2.502	0	0.9	8.201	33.6	0	3.197	0	0	5.04	0	4.536	0	0	3.024	0	0	0
1950	44.6512	30.5848	1.85188	0.91212	0.04	16	1.41	0	0	0.09	0	0.481481	1.64852	1.775	0	1.675	0.448	0	0	0.022	29.6	10.85	0	0.75	0.25	0.3	10.1267	10.05	11.5	0.45	0.005	2.15	0	2	7.15	36.625	0	2.8	0	0.275	5.075	0.15	4.7	0.075	0	3	0	0	0
1951	45.8029	31.8291	2.39056	1.17744	0	17.3	1.457	0	0	0.093	0	0.5	1.85	2.06	0	2.05	0.46	0	0	0.025	31.7	11.8	0	0	0.200304	0	10.7001	12.9998	12.9998	0.4	0.02975	2.30427	0	0.965	7.7685	39.5	0	2.99872	0	0.3175	5.51787	0.205	5.21026	0.03	0	3.05	0	0	0
1952	49.3978	34.3273	3.40025	1.67475	0	18.9	1.645	0	0	0.105	0	0.527778	2.19222	2.25	0	2.4	0.5	0	0	0.03	33.6	12.85	0	0	0.150608	0	10.8021	14.5237	14.5237	0.4	0.0545	2.36165	0	1	8.07515	42	0	3.07105	0	0.36	5.73977	0.26	5.5257	0.03	0	3.1	0	0	0
1953	53.5838	37.2362	3.2026	1.5774	0	21	1.786	0	0	0.114	0	0.5	2.4	2.5	0	2.3	0.551714	0	0	0	35.7333	13.2333	0	0	0.100913	0	10.9522	15.6401	15.6401	0.4	0.07925	2.43333	0	2	8.44249	47.3333	0	3.16171	0	0.4025	6.00524	0.315	5.89399	0.03	0	3.15	0	0	0
1954	58.6283	40.7417	3.5041	1.7259	0	23	1.786	0	0	0.114	0	0.544444	2.53556	2.5	0	2.3	0.603429	0	0	0	37.8667	13.6167	0	0	0.0512168	0	11.3435	16.636	16.636	0.4	0.104	2.56394	0	3	9.03085	52.6667	0	3.3286	0	0.445	6.4285	0.37	6.43219	0.03	0	3.2	0	0	0
1955	68.2171	48.1361	2.64439	1.30246	0	25	1.88	0	0	0.12	0	0.585185	2.67481	2.706	0	2.3	0.655143	0	0	0	40	14	0	0	0.001521	0	12.1344	17.432	17.432	0.4	0.12875	2.79354	0	4	9.99441	58	0	3.62347	0	0.4875	7.11975	0.425	7.2622	0.03	0	3.25	0	0	0
1956	72.4327	53.5373	4.4421	2.1879	0	25.2	2.632	0	0	0.168	0	0.598148	2.84185	2.5448	0	2.3	0.706857	0	0	0	43.0675	14.8	0	0	0.500761	0	12.8822	18.6418	18.6418	0.4	0.1535	3.02472	0	5	10.9979	66.2318	0	3.91965	0	0.53	7.84059	0.48	8.15254	0.03	0.2	3.3	0	0	0
1957	83.0846	61.4104	5.09535	2.50965	0	25.4	3.384	0	0	0.216	0	0.583333	3.03667	2.3836	0	2.3	0.758571	0	0	0	43.8995	15.6	0	0	1	0	12.9326	20.4007	20	0.4	0.17825	3.10156	0	6	11.4678	71.6224	0	4.01527	0	0.5725	8.18202	0.535	8.67227	0.03	0.4	3.35	0	0	0
1958	89.6942	66.2957	5.5007	2.7093	0	25.6	4.136	0	0	0.264	0	0.605556	3.19444	2.2224	0	2.3	0.810286	0	0	0	45.0322	16.4	0	0	1.42164	0	13.0488	23.5296	20	0.4	0.203	3.20175	0	7	12.0458	77.9745	0	4.14067	0	0.615	8.60126	0.59	9.29291	0.03	0.6	3.4	0	0	0
1959	91.3876	67.5474	5.60455	2.76045	0	25.8	4.888	0	0	0.312	0	0.62037	3.01935	2.0612	0	2.3	0.862	0	0	0	44.4326	17.2	0	0	1.8208	0	12.6453	24.0339	20	0.4	0.22775	3.18042	0	8	12.1834	81.6936	0	4.10856	0	0.6575	8.70654	0.645	9.58835	0.03	0.8	3.45	0	0	0
1960	92.1964	69.7601	6.79619	3.34738	0	26	5.64	0	0	0.36	0	1.06091	2.41852	1.9	0	2.2	0.9	0	0	0	43	18	0	0	2.19627	0	11.999	24.8047	20	0.4	0.2525	3.1	0	9	12.1	84	0	4	0	0.7	8.65411	0.7	9.71453	0.03	0.9	3.5	0	0	0
1961	94.2505	71.1012	4.05235	1.99594	0	27	7.144	0	0	0.456	0	1.03012	2.28903	1.85	0	2.25	0.9	0	0	0	41.0765	18	0	0	2.5229	0	10.9693	26.1078	20	0.471525	0.27725	3.17979	0	10	12.5461	83.0574	0	3.90057	0	0.79	8.43032	0.75	9.64579	0.03	0.95	3.62	0	0	0
1962	96.1858	72.5612	4.25652	2.09649	0	28	8.648	0	0	0.552	0	1.07172	2.32189	1.8	0	2.25	0.9	0	0	0	40.521	18	0	0	2.93313	0	10.3053	26.9615	20	0.558666	0.302	3.36526	0	11	13.409	84.8782	0	3.93096	0	0.88	8.48713	0.8	9.89795	0.03	1	3.74	0	0	0
1963	98.1211	74.0212	5.06368	2.49405	0	29	10.152	0	0	0.648	0	1.03553	2.18788	1.75	0	2.25	0.9	0	0	0	40.2731	18	0	0	3.38421	0	9.69803	27.7178	20	0.653959	0.32675	3.58583	0	12	14.4169	87.4663	0	3.99466	0	0.97	8.6155	0.85	10.2412	0.03	1.05	3.86	0	0	0
1964	100.056	75.4811	7.74684	3.81561	0	30	11.656	0	0	0.744	0	1.08089	2.22762	1.7	0	2.25	0.9	0	0	0	40.5944	18	0	0	3.91425	0	9.19169	28.2941	20	0.765046	0.3515	3.87309	0	13	15.7009	91.4969	0	4.12066	0	1.06	8.87761	0.9	10.756	0.03	1.1	3.98	0	0	0
1965	101.085	77.8476	10.296	5.07117	0	31	13.16	0	0	0.84	0	1.18372	2.38011	1.65	0	2.25	0.9	0	0	0	41	18	0	0	4.49505	0	8.655	28.85	20	0.886693	0.37625	4.19031	0	14	17.1166	96	0	4.26318	0	1.15	9.17455	0.95	11.3299	0.03	1.15	4.1	0	0	0
1966	102.153	78.6488	10.4508	5.14742	0	32.4	14.852	0	0	0.948	0	1.22468	2.40297	1.6	0	2.25	0.9	0	0	0	39.983	18.7	0	0	4.94438	0	8.64279	26.7128	20	0.982772	0.401	4.37341	0	15.52	17.9907	99.0217	0	4.25997	0	1.24	9.15735	1	11.5265	0.03	1.2	4.22	0	0	0
1967	103.209	79.4618	10.9406	5.38867	0	33.8	16.544	0	0	1.056	0	1.18971	2.27838	1.55	0	2.25	0.9	0	0	0	39.1117	19.4	0	0	5.42324	0	8.66624	24.5105	20	1.08486	0.42575	4.57835	0	17.04	18.9569	102.515	0	4.2744	0	1.33	9.17785	1.05	11.775	0.03	1.25	4.34	0	0	0
1968	104.265	80.2747	10.6265	5.23392	0	35.2	18.236	0	0	1.164	0	1.2086	2.25949	1.5	0	2.25	0.9	0	0	0	37.1287	20.1	0	0	5.74508	0	8.44233	22.7126	20	1.1555	0.4505	4.65168	0	18.56	19.3777	103.067	0	4.1668	0	1.42	8.9364	1.1	11.6863	0.03	1.3	4.46	0	0	0
1969	105.321	81.0877	12.0543	5.93718	0	36.6	19.928	0	0	1.272	0	1.26138	2.30245	1.45	0	2.25	0.9	0	0	0	36.4866	20.8	0	0	6.27583	0	8.52381	20.4004	20	1.26817	0.47525	4.89374	0	20.08	20.5016	107.355	0	4.20994	0	1.51	9.01821	1.15	12.0208	0.03	1.35	4.58	0	0	0
1970	106.667	81.6108	12.6111	6.21143	0	38	21.62	0	0	1.38	0	1.32667	2.36481	1.4	0	2.3	0.9	0	0	0	36.2	21.5	0.5	0	6.9	0	8.7	17.2	20.8	1.4	0.5	5.2	0.002	21.6	21.9	113	0.4	4.3	0	1.6	9.2	1.2	12.5	0.03	1.4	4.7	0	0.5	0.2
1971	106.935	80.6702	14.6026	7.1923	0	39.6	25.944	0	0	1.656	0	1.41754	2.3697	1.35	0	2.48	0.9	0	0	0	35.9468	22.04	0.5	0	7.38903	0	8.32	15.74	20	1.42378	0.54	5.38625	0	22.88	22.575	118.241	0.38	4.92747	0	1.64	9.438	1.24	12.712	0.03	1.5	4.86	0	0.54	0.1
1972	106.552	80.3811	16.259	8.00818	0	41.2	30.268	0	0	1.932	0	1.4947	2.34573	1.35	0	2.66	0.9	0	0	0	35.4516	22.58	0.5	0	7.85027	0	7.94	14.28	20	1.43935	0.58	5.54532	0	24.16	23.1319	122.932	0.36	5.54865	0	1.68	9.571	1.28	13.059	0.03	1.6	5.02	0	0.58	0.1
1973	106.168	80.092	17.6475	8.69205	0	42.8	34.592	0	0	2.208	0	1.57774	2.32652	1.35	0	2.84	0.9	0	0	0	34.7745	23.12	0.5	0	8.28827	0	7.56	12.82	20	1.44859	0.62	5.683	0	25.44	23.5963	127.183	0.34	6.16221	0	1.72	9.704	1.32	13.406	0.03	1.7	5.18	0	0.62	0.1
1974	105.785	79.8029	18.835	9.27693	0	44.4	38.916	0	0	2.484	0	1.65377	2.29304	1.35	0	3.02	0.9	0	0	0	34.5154	23.66	0.5	0	8.84903	0	7.18	11.36	20	1.47669	0.66	5.89858	0	26.72	24.38	133.223	0.32	6.87814	0	1.76	9.837	1.36	13.753	0.03	1.8	5.34	0	0.66	0.1
1975	105.426	79.4894	20.6255	10.1588	0	46	43.24	0	0	2.76	0	1.77723	2.31852	1.3	0	3.2	0.9	0	0	0	34.1	24.2	0.5	0	9.4	0	6.8	9.9	19.1	1.5	0.7	6.1	0	28	25.1	139	0.3	7.6	0	1.8	10.1	1.4	13.9	0.03	1.9	5.5	0	0.7	0.1
1976	107.916	81.4106	19.3449	9.5281	0	47	43.24	0	0	2.76	0	1.86353	2.40243	1.3	0	3.41	0.9	0	0	0	32.5117	26	0.52	0	9.13993	0	6.46	9.62	18.74	1.88187	0.72	6.10408	0	29	25.3565	142	0.3	7.6891	0	2.18	10.78	1.46	13.85	0.03	1.96	5.5	0	0.74	0.1
1977	104.62	78.9239	22.4826	11.0735	0	48	47	0	0	3	0	1.82451	2.32443	1.3	0	3.62	0.9	0	0	0	31.466	27	0.54	0	9.0387	0	6.12	9.34	18.38	2.31115	0.74	6.22023	0	32	26.0867	145	0.3	7.92223	0	2.56	11.236	1.52	13.954	0.03	2.02	5.5	0	0.78	0.1
1978	101.092	76.2626	22.4752	11.0699	0	47	52.64	0	0	3.36	0	1.8366	2.31233	1.3	0	3.83	0.9	0	0	0	29.7586	27	0.56	0	8.75385	0	5.78	9.06	18.02	2.70827	0.76	6.21607	0	32	26.3202	148	0.3	8.00487	0	2.94	11.692	1.58	14.058	0.03	2.08	5.5	0	0.82	0.1
1979	103.612	78.1637	15.3591	7.56492	0	47	55.46	0	0	3.54	0	2.00513	2.49487	1.3	0	4.04	0.9	0	0	0	27.1097	29	0.58	0	8.18757	0	5.44	8.78	17.66	3.00831	0.78	6.00797	0	34	25.685	148	0.3	7.82308	0	3.32	12.148	1.64	14.162	0.03	2.14	5.5	0	0.86	0.1
1980	98.3979	74.514	16.206	7.98207	0	49	62.98	0	0	4.02	0	1.79401	2.20599	1.3	0	4.25	0.9	0	0	0	25.4	28.6	0.6	0	7.9	0	5.1	8.5	17.3	3.4	0.8	6	0	34.5423	25.9	144	0.3	7.9	0	3.7	12.8	1.7	14	0.03	2.2	5.5	0	0.9	0.1
1981	96.4972	72.7961	14.6105	7.19619	0	48	63.92	0	0	4.08	0	1.62798	1.9784	1.3	0	4.46	0.9	0	0	0	22	28	0.6	0	7	0	4.84	7.82	16.58	3.37297	0.84	6.03515	0	36	25.8183	144	0.4	8.16862	0	3	13.8024	1.72	15.9076	0.03	2.26	5.4	0	0.92	0.1
1982	99.636	75.164	12.9309	6.36898	0	49	65.8	0	0	4.2	0	1.62883	1.95627	1.3	0	4.67	0.9	0	0	0	23	28	0.6	0	6.1	0.5	4.58	7.14	15.86	3.45892	0.88	6.27207	0	37	26.601	148	0.5	8.70927	0	4	15.0008	1.74	15.8492	0.03	2.32	5.3	0	0.94	0.1
1983	100.351	75.7033	9.94664	4.89909	0	49	67.68	0	0	4.32	0	1.66361	1.97469	1.3	0	4.88	0.9	0	0	0	21	28	0.6	0	5.2	1	4.32	6.46	15.14	3.44939	0.92	6.33589	0	40	26.6493	147	0.6	9.00968	0	4	16.1992	1.76	16.7908	0.03	2.38	5.2	0	0.96	0.1
1984	96.7905	79.0095	10.05	4.95	0	49	72.38	0	0	4.62	0	1.63995	1.92388	1.3	0	5.09	0.9	0	0	0	20.15	28.9	0.6	0	4.3	1.5	4.06	5.78	14.42	3.49424	0.96	6.49869	0	40.7254	27.1165	146.5	0.7	9.44848	0	9.05	17.3976	1.78	12.6824	0.03	2.44	5.1	0	0.98	0.1
1985	93.23	80.77	10.05	4.95	0	49	76.892	0	0	4.908	0	1.75873	2.03914	1.3	0	5.3	0.9	0	0	0	19.3	29.8	0.6	0	3.4	2.1	3.8	5.1	13.7	3.4	1	6.4	0	41.4508	26.5	146	0.8	9.5	0	14.1	18.2	1.8	8.9	0.04	2.5	5	0	1	0.09
1986	90.6742	87.3258	10.05	4.95	0	49	83.19	0	0	5.31	0	1.86399	2.13601	1.3	0	6	0.9	0	0	0	17.2712	30.2245	0.5858	0	2.9602	2.3556	3.6804	4.948	13.4054	3.771	1	6.74836	0	44.0415	27.1885	146.805	0.8254	9.99798	0	16.7739	20.5818	1.8596	8.4552	0.03	2.3864	5	0	1.0444	0.08
1987	88.1184	88.8816	10.05	4.95	0	49	87.514	0	0	5.586	0	1.87566	2.12434	1.3	0	5	0.8	0	0	0	17.2712	30.2245	0.5716	0	2.5204	2.57078	3.5608	4.796	13.1108	4.07393	1	6.94693	0	46.6321	27.2102	151.123	0.8508	10.2725	0	17.6073	21.0664	1.9192	8.0104	0.03	2.2728	5	0	1.0888	0.08
1988	85.5626	91.1374	10.05	4.95	0	49	88.454	0	0	5.646	0	1.91242	2.14077	1.3	0	5.5	0.7	0	0	0	17.2712	31.0881	0.5574	0	2.0806	2.78869	3.4412	4.644	12.8162	4.37891	1	7.13005	0	50.0864	27.1264	155.44	0.8762	10.5229	0	18.4407	21.5509	1.9788	7.5656	0.03	2.1592	5	0	1.1332	0.08
1989	83.0068	82.1932	10.05	4.95	0	49	84.036	0	0	5.364	0	1.89899	2.10101	1.3	0	6.2	0.6	0	0	0	16.4076	27.6339	0.5432	0	1.6408	2.85555	3.3216	4.492	12.5216	4.44669	1	6.92696	0	46.6321	25.5732	151.986	0.9016	10.2034	0	17.7197	20.1356	2.0384	7.1208	0.03	2.0456	5	0	1.1776	0.08
1990	80.451	69.349	10.05	4.95	0	48.745	76.9569	0.248	7.77156e-15	4.91214	0.581	1.7887	1.95598	1.1	0	6.5	0.5	0	0	0	13.266	29.268	0.529	0	1.201	2.939	3.202	4.34	12.227	4.542	1.068	6.781	0	52.316	24.268	149.834	0.927	9.969	0	16.949	15.895	2.098	6.676	0.017	1.932	4.967	0	1.222	0.069
1991	66.2459	54.3541	10.05	4.95	0	46.933	77.8517	0.067	1.42664e-14	4.96926	0.561	1.67692	1.81244	0.8	0	5.948	0.5	0	0	0	10.59	23.566	0.536	0	1.139	3.306	2.629	4.305	10.103	4.666	0.932	6.913	0	56.213	23.341	124.216	0.876	11.014	0	15.066	14.413	1.437	6.584	0.018	2.119	4.359	0	1.065	0.05
1992	56.9495	44.5345	9.221	5.779	0	43.3	78.694	0.39	9.65894e-15	3.537	0.615	1.04	1.111	0.141	0.18	4.481	0.214	0	0.26	0	9.215	24.418	0.542	0	1.136	3.402	2.534	4.165	10.618	4.979	0.883	6.669	0.004	51.176	20.485	119.747	0.794	12.618	0	12.576	12.986	1.812	5.437	0.038	1.938	4.51	0	1.353	0.039
1993	48.7053	35.8417	10.852	4.148	0	37.403	69.068	0.74	0	4.055	0.614	0.736	0.985	0.0822	0.161	3.655	0.174	0	0.179	0	7.761	22.495	0.539	0	1.05	3.2	2.053	4.01	10.514	5.163	0.83	7.054	0.004	41.613	18.216	107.041	0.631	12.138	0	12.584	11.987	1.421	5.994	0.041	1.857	4.25	0	1.118	0.027
1994	39.273	24.0447	14.1683	2.663	0	32.142	68.699	1.254	0.03	2.128	0.372	0.398	0.447	0.0445	0.144	3.701	0.106	0	0.111	0	5.136	22.674	0.476	0	0.691	2.546	1.56	3.373	7.98	4.146	0.777	6.175	0.008	36.713	15.595	98.995	0.487	12.225	0.005	11.388	9.904	1.49	4.313	0.045	1.279	2.927	0	0.985	0.049
1995	42.921	14.361	12.704	2.296	0	19.436	58.59	1.375	0.214	3.641	0.099	0.183	0.28	0.0426	0.118	2.98	0.034	0	0.032	0	3.583	22.195	0.475	0	0.356	1.177	1.229	2.987	6.057	4.186	0.71	7.186	0.008	32.052	14.952	99.336	0.533	12.462	0.008	11.785	10.807	1.533	4.654	0.027	1.47	2.7	0	0.874	0.052
1996	41.0912	0.871803	14.05	0.95	0	17.706	52.939	2.362	0.233	3.477	0.114	0.129	0.273	0.0225	0.074	2.763	0.02	0	0.036	0	2.584	21.692	0.475	0	0.377	1.053	0.9	3.067	6.299	4.219	0.541	6.66	0.008	38.489	13.966	95.073	0.354	11.791	0.007	11	11.021	1.454	4.39	0.049	1.09	2.815	0	0.561	0.035
1997	39.2614	4.3136	13.961	1.039	0	19.448	47.755	2.584	0.387	2.451	0.022	0.166	0.356	0.0046	0.059	2.888	0.017	0	0.048	0	2.126	20.968	0.406	0	0.281	0.759	0.609	2.859	5.726	3.891	0.554	6.617	0.003	35.099	12.396	94.031	0.26	11.667	0.011	10.47	11.337	1.633	5.386	0.029	0.911	2.381	0.004	0.505	0.035
1998	37.4316	7.0964	14.157	0.843	0	17.8343	47.3646	2.5778	0.334	1.7117	0.003	0.109	0.329	0.0147	0.068	2.855	0.019	0	0.008	0	1.323	18.475	0.321	0	0.091	0.328	0.25	2.597	4.828	3.354	0.489	5.109	0.007	34.442	14.491	97.647	0.156	9.328	0.004	9.587	9.383	1.306	4.099	0.029	0.769	2.286	0.008	0.333	0.003
1999	35.6018	12.2192	14.126	0.874	0	15.0725	38.811	2.5427	0.1895	1.7602	0	0.097	0.32	0.012	0.0891	2.864	0.019	0	0	0	0.927	19.203	0.39	0	0	0.42	0.099	2.305	4.689	3.794	0.547	5.054	0.007	36.737	14.031	109.145	0.314	12.425	0.002	9.989	11.322	1.896	2.801	0.035	0.502	2.477	0.034	0.304	0
2000	33.772	13.631	14.198	0.802	0	17.912	51.6951	2.594	0.221	2.3717	0.0712	0.104	0.321	0.0073	0.0915	2.41	0.022	0	0	0	0.808	18.402	0.415	0	0.046	0.102	0.019	2.253	4.431	3.944	0.523	5.38	0.008	40.232	14.894	115.09	0.45	13.225	0	10.071	10.364	2.03	2.144	0.037	0.675	2.686	0.015	0.331	0
2001	30.99	15.694	14.194	0.806	0	21.6893	50.1719	4.2453	0.2898	2.641	0.0393	0.11	0.365	0.005	0.0917	2.6193	0.01	0.014	0	0	1.088	18.777	0.292	0	0.058	0	0	1.812	3.28	3.867	0.575	6.806	0.009	38.734	15.294	126.476	0.509	14.313	0.012	9.721	9.034	2.295	2.708	0.044	0.637	3.28	0.057	0.403	0
2002	30.547	16.009	14.238	0.762	0	23.1218	43.8342	3.3698	0.4083	2.924	0.0718	0.108	0.351	0.006	0.08	2.66	0.027	0.009	0	0	0.836	12.891	0.232	0	0.199	0.026	0	1.49	3.132	3.869	0.521	5.896	0.002	33.78	12.049	131.318	0.572	10.495	0.022	9.878	10.752	2.635	2.503	0.053	0.617	3.018	0.128	0.477	0
2003	30.7	18.532	14.51	0.49	0	25.9029	50.2261	3.9764	0.5813	4.1689	0.0506	0.098	0.325	0.008	0.0616	1.85	0.032	0.015	0	0	0.463	13.504	0.292	0	0.04	0.115	0	1.25	3.433	4.269	0.563	8.169	0	37.89	12.51	143.549	0.785	12.184	0	10.548	10.96	2.535	2.602	0.041	0.551	2.791	0.11	0.578	0
2004	30.512	14.077	14.54	0.46	0	25.511	52.7987	4.3018	0.3176	3.8442	0.101	0.1	0.354	0.008	0.081	2.7	0.078	0.015	0	0	0.212	14.665	0.163	0	0	0.215	0	1.094	3.559	4.435	0.564	9.185	0	32.701	11.73	154.772	0.925	9.207	0.024	11.065	10.661	2.537	3.104	0.042	0.499	3.327	0.134	0.525	0
2005	28.138	17.223	14.646	0.354	0	24.7945	52.5385	4.7204	0.0339	4.4618	0.0367	0.093	0.261	0.005	0.09504	3.07296	0.084	0.015	0	0	0.576	12.936	0.167	0	0	0.244	0	1.235	3.345	5.182	0.659	11.263	0.021	36.606	12.132	164.341	1.006	8.622	0	11.171	10.958	2.079	3.591	0.021	0.519	3.416	0.116	0.634	0
2006	27.596	19.593	14.25	0.232	0	26.726	60.2357	4.4694	0.0724	4.6024	0.0527	0.091	0.237	0.009	0.0992	2.72	0.082	0.023	0	0	0.543	14.011	0.088	0	0	0.307	0	1.322	2.978	0.5685	0.684	10.522	0.065	37.996	11.061	174.845	1.467	14.4888	0	11.373	10.636	1.942	3.41	0.047	0.416	3.597	0.086	0.547	0
2007	26.197	17.971	14.581	0.186	0	31.7154	57.7418	4.4333	0.1233	4.3624	0.0077	0.095	0.286	0.014	0.159665	3.28219	0.158	0.023	0	0	0.299	12.831	0.125	0	0	0.534	0	1.121	2.338	0.6348	0.754	10.608	0.103	37.697	10.755	181.22	1.663	13.518	0	12.216	9.826	2.406	3.327	0.037	0.449	3.415	0.048	0.464	0
2008	25.318	18.12	15.9	0.163	0	32.4618	68.0284	5.4315	0.3746	4.725	0.051	0.101	0.369	0.011	0.197766	3.09169	0.176	0.023	0	0	0.36	12.891	0.038	0	0	0.515	0	1.32	2.034	0.598	0.768	11.127	0.087	46.75	13.686	182.846	1.684	14.436	0	12.597	10.076	2.278	2.856	0.051	0.452	3.561	0.014	0.448	0
2009	24.826	16.301	13.317	0.563	0	30.7222	59.0744	5.3533	0.6204	5.0758	0.0082	0.106	0.476	0.213188	0.100698	3.55344	0.177	0.025	0	0	0.201	11.767	0.064	0	0	0.312	0	1.16	0.863	0.653	0.758	10.414	0.092	36.939	10.707	179.156	1.06	14.355	0	7.158	10.486	2.713	3.15	0.037	0.429	3.49	0	0.347	0
2010	24.733	17.411	12.378	0.435	0	32.5845	63.3794	5.8126	1.8699	7.2332	0.0498	0.106	0.47	0.267664	0.197766	3.565	0.172	0.028	0	0	0.235	13.563	0.062	0	0	0.387	0	1.116	1.038	1.056	0.826	12.992	0.093	41.163	12.898	181.792	2.082	16.351	0	11.094	10.403	2.614	3.031	0.041	0.445	3.652	0.017	0.388	0
2011	29.676	19.906	12.909	0.193	0	35.2413	64.3786	6.1731	2.2883	8.3382	0.0298	0.112	0.678	0.352872	0.198	3.784	0.220449	0.0159506	0	0	0.259	13.35	0.144	0	0	0.318	0	1.198	1.203	1.662	0.927	13.408	0.005	40.778	13.84	189.49	2.878	19.34	0	9.834	10.782	3.206	3.241	0.034	0.436	4.315	0	0.365	0
2012	32.859	18.727	13.737	0.2	0	35.3878	69.8455	6.1672	3.603	5.5009	0.0231	0.168	0.998	0.424998	0.232	3.804	0.384852	0.0271477	0	0	0.226	13.619	0.113	0	0	0.492	0	1.167	1.161	2.386	0.784	13.091	0	42.766	14.47	201.579	3.62	20.363	0	12.256	9.902	4.969	3.323	0.024	0.437	4.092	0.007	0.299	0
2013	31.753	18.177	14.497	0	0	37.2108	66.5065	6.0447	3.3008	6.5084	0.0026	0.251	1.157	0.404187	0.199	3.891	0.481999	0.0336006	0	0	0.269	13.896	0.14	0	0	0.569	0	0.775	1.275	2.851	0.639	13.469	0	38.378	13.488	203.414	4.969	21.776	0	11.883	8.584	4.372	3.093	0.021	0.437	3.839	0	0.354	0
2014	19.991	10.851	15.09	0	0	38.2402	60.9444	6.4087	2.0758	6.8935	0	0.298	1.505	0.299314	0.408	3.989	0.821999	0.056101	0	0	0.302	13.219	0	0	0	0.558	0	0.854	1	3.02961	0.70425	15.0009	0	37.17	10.572	209.709	4.73875	21.292	0	12.032	7.6952	4.75646	3.2251	0	0.455744	4.5384	0	0.3	0
2015	10.376	4.096	15.717	0	0	36.3201	58.3014	6.406	0.765	5.5257	0	0.259	1.584	0.30587	0.367	3.59	0.984999	0.0569012	0	0	0.287	14.681	0	0	0	0.217	0	0.875	0.5	2.9231	0.7695	16.9426	0	39.453	11.632	215.249	5.1675	19.827	0	15.303	9.3563	4.19836	3.4181	0	0.4	5.446	0	0.3	0
2016	11.852	5.348	14.43	0	0	34.624	56.1928	6.097	0.3948	5.7504	0	0.248	1.603	0.2965	0.36	3.989	1.311	0.0504016	0	0	0.282	10.85	0	0	0	0	0	1.307	0	3.48265	0.83475	19.1855	0	39.004	11.6654	227.416	6.62425	21.362	0	17.044	8.28193	4.16	3.549	0	0.394626	6.291	0	0.3	0
2017	8.455	11.4611	15	0	0	35.909	57.2943	6.0202	1.5678	5.1736	0	0.25	1.62	0.27208	0.36	3.989	1.7101	0.05	0	0	0.242	8.928	0	0	0	0.209	0	0	1.056	4.30132	0.9	21.0139	0	39.843	12.309	240.886	11.357	21.237	0	16.69	8.83046	5.00786	3.5583	0	0.4	7.653	0	0.3	0
[truncated: 1 more columns]

## Sheet: Gas_Production
	All	All	All	All	All	All	All	All	All	All	Crimea	Donetsk	Luhansk	Ural$Khanty-Mansi_AO	Ural$Yamalo-Nenets_AO	North_Caucasian	Northwestern$Komi	Northwestern$Nenets_AO	Far_Eastern$Sakhalin	Far_Eastern$Yakutia	Far_Eastern$Kamchatka	Southern$Astrakhan	Southern$Other	Volga$Orenburg	Volga$Saratov	Volga$Other	Siberian$Krasnoyarsk	Siberian$Tomsk	Siberian$Irkutsk
Units:	Conventional	Conventional	Conventional	Conventional	Conventional	Conventional	Conventional	Conventional	Conventional	Conventional	Conventional	Conventional	Conventional	Conventional	Conventional	Conventional	Conventional	Conventional	Conventional	Conventional	Conventional	Conventional	Conventional	Conventional	Conventional	Conventional	Conventional	Conventional	Conventional
BCM	Azerbaijan	Belarus	Georgia	Kazakhstan	Kyrgyzstan	Moldova	Tajikistan	Turkmenistan	Ukraine	Uzbekistan	Crimea	Donetsk	Luhansk	Russia	Russia	Russia	Russia	Russia	Russia	Russia	Russia	Russia	Russia	Russia	Russia	Russia	Russia	Russia	Russia
1922	0.0219869	0	0	0	0	0	0	0	0	0	0	0	0	0	0	0	0	0	0	0	0	0	0	0	0	0	0	0	0
1923	0.0277372	0	0	0	0	0	0	0	0	0	0	0	0	0	0	0	0	0	0	0	0	0	0	0	0	0	0	0	0
1924	0.0279833	0	0	0	0	0	0	0	0	0	0	0	0	0	0	0	0	0	0	0	0	0	0	0	0	0	0	0	0
1925	0.139917	0	0	0	0	0	0	0	0	0	0	0	0	0	0	0	0	0	0	0	0	0	0	0	0	0	0	0	0
1926	0.227864	0	0	0	0	0	0	0	0	0	0	0	0	0	0	0	0	0	0	0	0	0	0	0	0	0	0	0	0
1927	0.270839	0	0	0	0	0	0	0	0	0	0	0	0	0	0	0	0	0	0	0	0	0	0	0	0	0	0	0	0
1928	0.173723	0	0	0	0	0	0	0	0.130097	0	0	0	0	0	0	0	0	0	0	0	0	0	0	0	0	0	0	0	0
1929	0.130803	0	0	0	0	0	0	0	0.2	0	0	0	0	0	0	0	0	0	0	0	0	0	0	0	0	0	0	0	0
1930	0.268613	0	0	0	0	0	0	0	0.251077	0	0	0	0	0	0	0	0	0	0	0	0	0	0	0	0	0	0	0	0
1931	0.446496	0	0	0	0	0	0	0	0.4	0	0	0	0	0	0	0	0	0	0	0	0	0	0	0	0	0	0	0	0
1932	0.521168	0	0	0	0	0	0	0	0.527208	0	0	0	0	0	0	0	0	0	0	0	0	0	0	0	0	0	0	0	0
1933	0.565366	0	0	0	0	0	0	0	0.5	0	0	0	0	0	0	0	0	0	0	0	0	0	0	0	0	0	0	0	0
1934	1.03209	0	0	0	0	0	0	0	0.5	0	0	0	0	0	0	0	0	0	0	0	0	0	0	0	0	0	0	0	0
1935	1.28993	0	0	0	0	0	0	0	0.5	0	0	0	0	0	0	0	0	0	0	0	0	0	0	0	0	0	0	0	0
1936	1.55178	0	0	0	0	0	0	0	0.5	0	0	0	0	0	0	0	0	0	0	0	0	0	0	0	0	0	0	0	0
1937	1.6777	0	0	0	0	0	0	0	0.5	0	0	0	0	0	0	0	0	0	0	0	0	0	0	0	0	0	0	0	0
1938	1.69869	0	0	0	0	0	0	0	0.5	0	0	0	0	0	0	0	0	0	0	0	0	0	0	0	0	0	0	0	0
1939	1.69869	0	0	0	0	0	0	0	0.5	0	0	0	0	0	0	0	0	0	0	0	0	0	0	0	0	0	0	0	0
1940	2.498	0	0	0.004	0	0	0.002	0.004	0.495	0.003	0	0	0	0	0	0.195	0	0	0	0	0	0	0	0	0	0	0	0	0
1941	2.5	0	0	0.007	0	0	0.001	0.007	0.3	0.005	0	0	0	0	0	0.1	0	0	0	0	0	0	0	0	0	0	0	0	0
1942	2.5	0	0	0.007	0	0	0.001	0.007	0.2	0.005	0	0	0	0	0	0.1	0	0	0	0	0	0	0	0	0	0	0	0	0
1943	1.099	0	0	0.01	0	0	0.001	0.01	0	0.009	0	0	0	0	0	0.072	0.34	0	0.058	0	0	0	0	0	0	0	0	0	0
1944	1.1	0	0	0.007	0	0	0.001	0.01	0.4	0.01	0	0	0	0	0	0.065	0.7	0	0	0	0	0	0	0	0	0	0	0	0
1945	1	0	0	0.005	0	0	0.001	0.01	0.8	0.01	0	0	0	0	0	0.065	1.2	0	0	0	0	0	0	0	0	0	0	0	0
1946	1.1	0	0	0.006	0	0	0	0.007	0.8	0.01	0	0	0	0	0	0.065	1.1	0	0	0	0	0	0	0	0	0	0	0	0
1947	1.1	0	0	0.006	0	0	0	0.007	1.2	0.02	0	0	0	0	0	0.065	1.1	0	0	0	0	0	0	0	0	0	0	0	0
1948	1.1	0	0	0.006	0	0	0	0.007	1.4	0.03	0	0	0	0	0	0.065	1.1	0	0	0	0	0	0	0	0	0	0	0	0
1949	1.1	0	0	0.006	0	0	0	0.007	1.5	0.04	0	0	0	0	0	0.065	1.1	0	0	0	0	0	0	0	0	0	0	0	0
1950	1.233	0	0	0.007	0	0	0	0.007	1.536	0.052	0	0	0	0	0	0.064	1.076	0	0	0	0	0	0	0	0	0	0	0	0
1951	1.4447	0	0	0.01	0	0	0	0.0106	1.6	0.06	0	0	0	0	0	0.1	1	0	0	0	0	0	0	0	0	0	0	0	0
1952	1.33634	0	0	0.01	0	0	0	0.0142	1.8	0.07	0	0	0	0	0	0.1	1	0	0	0	0	0	0	0	0	0	0	0	0
1953	1.33634	0	0	0.01	0	0	0	0.0178	2	0.08	0	0	0	0	0	0.1	1	0	0	0	0	0	0	0	0	0	0	0	0
1954	1.30023	0	0	0.1	0	0	0	0.0214	2.2	0.09	0	0	0	0	0	0.1	1	0	0	0	0	0	0	0	0	0	0	0	0
1955	1.494	0	0	0.025	0	0	0	0.025	2.927	0.104	0	0	0	0	0	0.103	0.989	0	0.089	0	0	0	0	0	0	0	0	0	0
1956	2.102	0	0	0.033	0	0	0	0.033	3.993	0.112	0	0	0	0	0	0.464	1	0	0.112	0	0	0	0	0	0	0	0	0	0
1957	3.402	0	0	0.039	0	0	0	0.039	6.056	0.113	0	0	0	0	0	2.409	0.972	0	0.074	0	0	0	0	0	0	0	0	0	0
1958	4.442	0	0	0.042	0.001	0	0	0.042	9.5	0.126	0	0	0	0	0	4.93	1.03	0	0.1	0	0	0	0	0	0	0	0	0	0
1959	4.8	0	0	0	0.021	0	0	0	11.7	0.2	0	0	0	0	0	9.465	0.97625	0	0	0	0	0	2	0	1	0	0	0	0
1960	5.8	0	0	0.039	0.041	0	0	0.234	14.286	0.447	0	0	0	0	0	14	0.9225	0	0	0	0	0	6.59002	0.5	2.5	0	0	0	0
1961	6.32054	0	0	0.046	0.148	0	0	0.243	20.585	1.014	0	0	0	0	0	22	0.86875	0	0	0	0	0	10.7	0.5	6.5	0	0	0	0
1962	6.60948	0	0	0.046	0.155	0	0	0.254	26.158	2.033	0	0	0	0	0	28.1	0.815	0	0	0	0	0	15.3791	0.5	6.5	0	0	0	0
1963	6.60948	0	0	0.04	0.126	0	0	0.255	31.564	2.989	0	0	0	0	0	32.7	0.76125	0	0	0	0	0	19.1696	0.5	6.5	0	0	0	0
1964	6.10384	0	0	0.037	0.146	0	0	0.693	35.645	9.321	0	0	0	0	0	37.8	0.7075	0	0	0	0	0	23.4	0.5	6.5	0	0	0	0
1965	6.17607	0	0	0.029	0.155	0	0.052	1.157	39.382	15.474	0	0	0	0	0	40	0.65375	0	0	0	0	0	29.0451	0.6	6.4	0	0	0	0
1966	6.17607	0	0	0.046	0.163	0	0.09	1.265	43.617	22.566	0	0	0	0.072	0.528	41.5	0.6	0	0	0	0	0	29.78	0.7	5.8	0	0	0	0
1967	5.77878	0	0	0.083	0.256	0	0.245	2.226	47.443	26.638	0	0	0	0.624	4.576	42.5	0.6	0	0	0	0	0	29.8001	0.7	5.2	0	0	0	0
1968	5.02032	0	0	0.321	0.291	0	0.366	4.843	50.942	28.988	0	0	0	0.984	7.216	44	0.6	0	0	0	0	0	29.74	0.7	4.6	0	0	0	0
1969	4.94808	0	0	0.68	0.341	0	0.438	7.535	55.403	30.769	0	0	0	1.092	8.008	45.5	1.9	0	0	0	0	0	28.5601	0.7	4	0	0	0	0
1970	5.5	0.2	0	2.092	0.367	0	0.388	13.107	60.877	32.094	0	0	0	1.104	8.096	47	6.5	0	1.044	0	0	0	25.3	0.8	3.4	0	0	0	0
1971	5.77878	0.21	0	2.747	0.383	0	0.447	16.899	64.669	33.653	0	0	0	1.116	8.184	42.2	10	0	0.9	0	0	0	23.5306	3	2.92	0	0	0	0
1972	6.8623	0.22	0	3.525	0.395	0	0.498	21.312	67.236	33.739	0	0	0	1.368	10.032	37.4	12.8	0	0.9	0	0	0	16.86	5	2.44	0	0	0	0
1973	8.307	0.23	0	4.847	0.396	0	0.52	28.645	68.161	37.104	0	0	0	1.896	13.904	32.6	16	0	0.9	0	0	0	13.7141	7	1.96	0	0	0	0
1974	9.17381	0.24	0	5.372	0.323	0	0.496	39.272	68.318	37.064	0	0	0	2.616	19.184	27.8	17	0	0.9	0	0	0	10.302	10.5	1.48	0	0	0	0
1975	9.9	0.25	0	5	0.325	0	0.41	51.776	68.7	36.5	0	0	0	6	30	23	20	0	0.821	0	0	0	8.7	19.6	1	0	0	0	0
1976	11	0.26	0	5.2	0.33	0	0.4	62.6	68.7	36	0	0	0	6	42	22	19.5	0	0.8	0	0	0	8.5	31.4	1.5	0	0	0	0
1977	14	0.27	0	6	0.2725	0	0.35	64	67	36	0	0	0	8	60	18	19	0	0.8	0	0	0	8.5	34	2	0	0	0	0
1978	13	0.28	0	5	0.215	0	0.3	68	64	36	0	0	0	10	83	17	19	0	0.8	0	0	0	8.5	39	2	0	0	0	0
1979	13	0.29	0	5	0.1575	0	0.25	73	60	36	0	0	0	13	108	14	18	0	0.8	0	0	0	8.5	43.3235	3	0	0	0	0
1980	14.5	0.3	0	5	0.1	0	0.2	70	52	39	0	0	0	19	137	14	17.5	0	0.8	0	0	0	8.5	48	4	0	0	0	0
1981	15	0.3	0	5	0.1	0	0.2	70	49	39	0	0	0	22	168	13	17	0	1	0	0	0	8.5	48	4	0	0	0	0
1982	14	0.3	0	5	0.1	0	0.2	70	48	39	0	0	0	25	203	12	17	0	1.5	0	0	0	8.5	47.205	4.295	0	0	0	0
1983	14	0.3	0	5	0.1	0	0.2	70	45	38	0	0	0	25	245	11	17	0	1.8	0	0	0	8.5	46.41	4.59	0	0	0	0
1984	14	0.3	0	5	0.1	0	0.2	75	43	37	0	0	0	19	305	9	16	0	1.8	0	0	0	8.5	45.5	4.5	0	0	0	0
1985	13.9774	0.3	0	5.342	0.1	0	0.2	77.6606	40.5656	37.8182	0	0	0	21.2441	345.033	8.50909	14.7167	0	1.832	0	0	0	8.5	44.9	4.35	0	0	0	0
1986	13.544	0.3	0	5.684	0.1	0	0.2	80.3212	38.1312	38.6364	0	0	0	23.1284	385.067	8.01818	13.4333	0	1.7928	0	0	0	8.5	44.3	4.35	0	0	0	0
1987	12.5688	0.3	0	6.026	0.1	0	0.2	82.9818	35.6968	39.4546	0	0	0	25.0274	425.1	7.52727	12.15	0	1.7536	0	0	0	8.5	43.7	4.35	0	0	0	0
1988	11.8465	0.3	0	6.368	0.1	0	0.2	85.6424	33.2624	40.2728	0	0	0	27.1195	465.133	7.03636	10.8667	0	1.7144	0	0	0	8.5	43.1	4.35	0	0	0	0
1989	11.1603	0.293	0.059	6.71	0.105	0	0.195	88.303	30.828	41.091	0	0	0	28.315	505.167	6.54545	9.58333	0	1.6752	0	0	0	8.5	42.5	4.35	0	0	0	0
1990	9.9	0.3	0.046035	7.1	0.1	0	0.1	87.7	28.1	40.8	0	0	0	28.9	545.2	6.05455	8.3	0	1.636	1.6	0	0	8.4	41.9	4.2	0	0	0.2	0
1991	8.85003	0.3	0.03307	7.60001	0.1	0	0.1	72.4501	24.5	41.8001	0	0	0	26.64	544.008	5.56364	7.38	0	1.6	1.6	0	0	7.62	40	3.92	0	0	0.15	0
1992	7.80006	0.289964	0.0201049	8.10002	0.099899	0	0.0999583	57.2002	20.9001	42.8003	0	0	0	24.38	550.777	5.07273	6.46	0	1.6	1.6	0	0	6.84	38.1	3.64	0	0	0.15	0
1993	6.80005	0.289964	0	6.70004	0.039903	0	0	64.8004	19.2002	45.0005	0	0	0	22.12	534.483	4.58182	5.54	0	1.6	1.6	0	0	6.06	36.2	3.36	0	0	0.15	0
1994	6.38006	0.289964	0	4.50011	0.035092	0	0.0331307	35.6002	18.2001	47.2004	0	0	0	19.86	530.559	4.09091	4.62	0	1.6	1.6	0	2	5.28	34.3	3.08	0	0	0.15	0
1995	6.56921	0.299875	0	4.79035	0.04	0	0.0390772	32.3001	17.5533	48.0004	0	0	0	17.6	527	3.6	3.7	0	1.6	1.7	0	4	4.5	32.4	2.8	0	0	0.1	0
1996	6.70004	0.299875	0	4.24016	0.024055	0	0.0280336	37.0004	18.2001	48.0004	0	0	0	18.1	530.229	3.4	3.5	0	1.7	1.7	0	4.98443	5	30.7	2.68	0	0	0.2	0
1997	5.96005	0.200002	0.0600005	6.10005	0.0179895	0	0.0400003	25.5002	18.1001	49.2004	0	0	0	18.6	497.361	3.2	3.5	0	1.7	1.7	0	5.96886	5	29	2.56	0	0	0.2	0
1998	5.59004	0.220002	0.0600005	5.50004	0.0139918	0	0.0600005	13.2001	18.1001	54.8004	0	0	0	19.1	514.222	3	3.5	0	1.7	1.7	0	6.95329	5	27.3	2.44	0	0	0.2	0
1999	6.00005	0.210002	0.0600005	4.60004	0.00999415	0	0.0600005	22.3002	17.9001	55.6004	0	0	0	19.6	517.192	9	3.5	0	1.7	1.7	0	7.93771	5	26.8	2.32	0	0	1.5	0
2000	5.66004	0.201002	0.0600005	8.90007	0.0129925	0	0.0400003	46.5004	18.0001	56.4004	0	0	0	20.1	510.2	11.1167	4	0	1.8	1.7	0	8.92214	5.47786	26.3	2.2	0	0	3	0
2001	5.72004	0.200002	0.0600005	10.0801	0.0159906	0	0.0500004	48.2004	18.2001	63.1005	0	0	0	20.4	505.9	10.1167	4.2	0	1.8	1.7	0	9.90657	5.49343	24.7	1.8	1	0	4.1	0
2002	5.15004	0.190001	0.0130001	13.1001	0.00999415	0	0.0200002	53.5004	18.4001	57.7004	0	0	0	20.8	519	8.3309	3.459	0	1.863	1.612	0	10.891	5.109	23.769	1.242	1.589	0.356	4.444	0
2003	5.13004	0.160001	0.0200002	7.19606	0.0269843	0	0.0400003	59.1005	19.5002	57.4814	0	0	0	24.4	540	6.2865	2.9918	0	2.07478	1.70289	0	11.5	5.1	22.784	1.316	1.5	1.27633	4.52367	0
2004	5.01004	0.180001	0.0200002	8.96907	0.0289832	0	0.0390003	58.5705	19.2001	59.8605	0	0	0	26.2	551.5	4.3949	2.941	0	1.78525	1.79378	0	12.3	4.4	21.627	1.173	1.5	1.49667	4.60333	0
2005	5.82005	0.172001	0.0150001	12.1101	0.0299824	0	0.0410003	63.0005	19.4002	59.6905	0	0	0	26.85	567.133	3.44023	2.9238	0	1.48662	1.88467	0	13	4.6	21.4943	1	1.45	1.51761	4.683	0
2006	6.82005	0.170001	0.0100001	13.6701	0.0259848	0.0500004	0.0360003	58.8005	18.424	62.7405	1.277	0	0.431	27.5	581.635	2.48555	2.8766	0	1.20216	1.97556	0	13.5	4.6	21.3616	1	1.4	1.93106	4.76267	0
2007	10.1601	0.160001	0.0100001	16.4701	0.0183893	0	0.0200002	64.0005	17.969	65.1895	1.7	0	0.485	28.15	572.245	1.53088	2.8766	0	0.781466	2.06644	0	13.5	4.6	21.2289	1	1.35	2.52698	4.84233	0
2008	15.3201	0.152001	0.00800006	18.6601	0.0299824	0	0.0300002	64.0005	18.143	67.6005	2	0	0.434	28.8	580.256	0.5762	2.8357	0	2.99494	2.15733	0	13.5	4.6	21.0962	1	1.3	3.01546	4.922	0
2009	15.3401	0.150001	0.0100001	17.6801	0.015	0	0.0380003	34.6203	18.389	61.4085	2	0	0.371	29.45	482.544	0.5979	2.7357	0	13.7825	2.24822	0	13.3	4.6	20.9635	1	1.25	3.87463	5.00167	0
2010	15.6401	0.0270002	0.00500004	17.5801	0.023	0	0.0410003	41.5003	17.537	60.1105	2	0	0.326	30.1	544.194	0.5642	2.7151	0	21.0639	2.33911	0	13.2	4.6	20.8308	1	1.2	5.13207	5.08133	0
2011	15.3501	0.0300002	0.00300002	19.0501	0.027	0	0.0190001	60.9505	18.2966	63.0405	2	0.0644	0.29	30.75	561.789	0.5854	2.5729	0	22.3214	2.43	0	13	4.6	20.6981	1	1.15	7.744	5.161	0
2012	16.0901	0.0200002	0.00200002	19.4902	0.029	0	0.0150001	66.0005	18.0788	61.3105	2	0.0972	0.315	31.4	538.511	0.5448	2.5992	0	24.3311	2.648	0	13	4.6	20.5654	1	1.1	9.002	5.24067	0
2013	16.7001	0.0380003	0.00600005	19.6502	0.033	0	0.0130001	72.0006	18.9176	59.6305	2	0.0854	0.31	32.05	546.823	0.5213	2.7182	0	24.7676	2.659	0	12.9	4.6	20.4327	2	1.05	10.496	5.32033	0.8
2014	17.5001	0.0300002	0.00100001	20.1502	0.034	0	0.0120001	76.0006	19.4213	59.4405	1.9654	0.0697	0.561	32.7	513	0.4705	2.2784	0.31	27.7	2.747	0.39	12.7	4.9	20.3	3.5	1	10.8	5.4	1.3
2015	18.0001	0.0300002	0.0100001	21.2002	0.031	0.0100001	0.0200002	80.1626	19.594	55.7004	1.8436	0	0.259	33.3	503.7	0.4144	2.1558	0.3	28	2.509	0.4	12.8	4.5	19.5	4	1.1	12	5.8	1.3
2016	17.4821	0.0220002	0.00636369	21.2632	0.031	0.0100001	0.0189957	76.2326	20.052	51.6304	1.6648	0	0	34.1	506.3	0.3833	2.0775	0.3	27.4	2.5	0.4	12.9	4.7	19.6	4.2	1.2	12.6	5.6	2.2
2017	16.9491	0.0590002	0.00736369	22.4121	0.031	0.0100001	0.0189734	77.4523	19.729	52.1126	1.7	0	0	34.6	558.2	0.3649	1.98	0.3	26.5	2.5	0.4	13.4	4.7	18.2	4.2	1.3	12.6	5.8	2.2
